# Supplementary material for: Pseudomonas aeruginosa Alters Peptidoglycan Composition under Nutrient Conditions Resembling Cystic Fibrosis Lung Infections
Source: mSystems. 2022 May 12;7(3):e00156-22. doi: 10.1128/msystems.00156-22 (PMC9239049; doi:10.1128/msystems.00156-22)
Supplement: TABLE S1 [file msystems.00156-22-s0005.xlsx]

## Sheet: Sheet3
	Strain	Media	Avg. OD600	OD600 range	CFU/mL	mg sacculi/g pellet
	PAO1	TSB	0.51 ± 0.02	0.48 to 0.55	2.85e8 ± 6.07e7	1.07 ± 0.10
	PA14	TSB	0.51 ± 0.03	0.48 to 0.56	2.59e8 ± 1.11e8	1.36 ± 0.25
	LESB58	TSB	0.51 ± 0.01	0.48 to 0.52	4.06e8 ± 1.00e8 *	1.89 ± 0.93
	LESlike1	TSB	0.51 ± 0.02	0.48 to 0.55	2.27e8 ± 6.20e7	3.36 ± 3.89
	PAO1	SCFM	0.51 ± 0.03	0.47 to 0.55	2.60e8 ± 5.29e7	2.45 ± 0.36
	PA14	SCFM	0.50 ± 0.02	0.47 to 0.51	2.41e8 ± 4.27e7	2.09 ± 0.26
	LESB58	SCFM	0.51 ± 0.03	0.47 to 0.53	3.25e8 ± 7.35e7	2.28 ± 1.40
	LESlike1	SCFM	0.50 ± 0.02	0.46 to 0.55	2.65e8 ± 4.70e7	1.80 ± 1.18
