# Supplementary material for: Pseudomonas aeruginosa Alters Peptidoglycan Composition under Nutrient Conditions Resembling Cystic Fibrosis Lung Infections
Source: mSystems. 2022 May 12;7(3):e00156-22. doi: 10.1128/msystems.00156-22 (PMC9239049; doi:10.1128/msystems.00156-22)
Supplement: TABLE S2 [file msystems.00156-22-s0006.xlsx]

## Sheet: library
Compound Name	Formula	m/z
GlcN	C6H13NO5	179.079
NAM lactam ring anh	C9H13NO5	215.079
AE (ami)	C8H14N2O5	218.09
GlcN (OAc)	C8H15NO6	221.09
NAG	C8H15NO6	221.09
MurN anh	C9H13NO6	231.074
NAM lactam ring	C9H17NO6	235.106
NAG (Nglyc)	C8H15NO7	237.085
MurN	C9H17NO7	251.101
NAM lactam ring anh (OAc)	C11H15NO6	257.09
AE (ami) (OAc)	C10H16N2O6	260.101
NAG (OAc)	C10H17NO7	263.101
NAM (anh)	C11H15NO7	273.085
MurN anh (OAc)	C11H15NO7	273.085
NAM lactam ring (OAc)	C11H19NO7	277.116
NAG (Nglyc) (OAc)	C10H17NO8	279.095
MurN (OAc)	C11H19NO8	293.111
NAM	C11H19NO8	293.111
NAG (OAc) (OAc)	C12H19NO8	305.111
NAM (Nglyc)	C11H19NO9	309.106
NAM (anh) (OAc)	C13H17NO8	315.095
NAM (OAc)	C13H21NO9	335.122
NAM (Nglyc) (OAc)	C13H21NO10	351.117
NAM (OAc) (OAc)	C15H23NO10	377.132
AEm (ami)	C15H26N4O8	390.175
NAG-NAM (lactam ring anh)	C19H28N2O11	418.159
AEm (ami) (OAc)	C17H28N4O9	432.186
NAG-NAM (deN anh)	C17H28N2O11	436.169
NAG-NAM (lactam ring)	C17H30N2O11	438.185
NAG-NAM (deN)	C17H32N2O12	456.196
NAG-NAM (lactam ring anh) (OAc)	C19H28N2O11	460.169
FucNAc-NAM (anh)	C19H31N3O10	461.201
AEmA (ami)	C18H31N5O9	461.212
GlcNAm-NAM (anh)	C19H32N4O10	476.212
NAG-NAM (anh)	C19H30N2O12	478.18
NAG-NAM (lactam ring) (OAc)	C19H32N2O12	480.196
GlcNAcA-NAM (anh)	C19H29N3O12	491.175
NAG-NAM (Nglyc anh)	C19H30N2O13	494.175
NAG-NAM	C19H34N2O13	498.206
FucNAc-NAM (anh) (OAc)	C21H33N3O11	503.212
AEmA (ami) (OAc)	C20H33N5O10	503.223
A (deN anh)	C20H33N3O12	507.206
AEG deN (-NAG)	C19H34N4O12	510.217
GlcNAcA-NAM	C19H33N3O13	511.201
NAG-NAM (Nglyc)	C19H35N3O13	513.217
GlcNAm-NAM (anh) (OAc)	C21H34N4O11	518.222
NAG-NAM (anh) (OAc)	C21H32N2O13	520.19
NAG-NAM (OAc anh)	C21H32N2O13	520.19
A (deN)	C20H37N3O13	527.233
ManNAc3NAmA-NAM (anh)	C21H33N5O11	531.218
AEG anh (-NAG)	C21H32N4O12	532.202
AEmAA (ami)	C21H36N6O10	532.249
GlcNAcA-NAM (anh) (OAc)	C21H31N3O13	533.186
G (anh)	C21H33N3O13	535.201
NAG-NAM (Nglyc anh) (OAc)	C21H32N2O14	536.185
NAG-NAM (OAc)	C21H36N2O14	540.217
AES deN (-NAG)	C20H36N4O13	540.228
A (anh)	C22H35N3O13	549.217
AEP deN (-NAG)	C22H38N4O12	550.249
ManNAc3NAmA-NAM	C21H37N5O12	551.244
AEG (-NAG)	C21H36N4O13	552.228
AEV deN (-NAG)	C22H40N4O12	552.264
GlcNAcA-NAM (OAc)	C21H35N3O14	553.212
AET deN (-NAG)	C21H38N4O13	554.244
G	C21H37N3O14	555.228
NAG-NAM (Nglyc) (OAc)	C21H37N3O14	555.228
AEC deN (-NAG)	C20H36N4O12S	556.205
NAG-NAM (OAc anh) (OAc)	C23H34N2O14	562.201
AES anh (-NAG)	C22H34N4O13	562.212
A (Nglyc anh)	C22H35N3O14	565.212
AEL deN (-NAG)	C23H42N4O12	566.28
AEN deN (-NAG)	C21H37N5O13	567.239
AED deN (-NAG)	C21H36N4O14	568.223
A	C22H39N3O14	569.243
AEP anh (-NAG)	C24H36N4O12	572.233
ManNAc3NAmA-NAM (anh) (OAc)	C23H35N5O12	573.228
AEG anh (OAc) (-NAG)	C23H34N4O13	574.212
AEV anh (-NAG)	C24H38N4O12	574.249
AEmAA (ami) (OAc)	C23H38N6O11	574.26
AET anh (-NAG)	C23H36N4O13	576.228
G (anh) (OAc)	C23H35N3O14	577.212
AEC anh (-NAG)	C22H34N4O12S	578.189
NAG-NAM (OAc) (OAc)	C23H39N3O14	581.243
AEQ deN (-NAG)	C22H39N5O13	581.254
AEGA deN (-NAG)	C22H39N5O13	581.254
AEK deN (-NAG)	C23H43N5O12	581.291
AES (-NAG)	C22H38N4O14	582.238
AEE deN (-NAG)	C22H38N4O14	582.238
AEM deN (-NAG)	C22H40N4O12S	584.236
A (Nglyc)	C22H39N3O15	585.238
AEL anh (-NAG)	C25H40N4O12	588.264
AEN anh (-NAG)	C23H35N5O13	589.223
AED anh (-NAG)	C23H34N4O14	590.207
AEm-EA (2ami)	C23H38N6O12	590.255
AEH deN (-NAG)	C23H38N6O12	590.255
A (OAc anh)	C24H37N3O14	591.228
A (anh) (OAc)	C24H37N3O14	591.228
AEP (-NAG)	C24H40N4O13	592.259
ManNAc3NAmA-NAM (OAc)	C23H39N5O13	593.254
AEG (OAc) (-NAG)	C23H38N4O14	594.238
AEV (-NAG)	C24H42N4O13	594.275
AET (-NAG)	C23H40N4O14	596.254
G (OAc)	C23H39N3O15	597.238
AEC (-NAG)	C22H38N4O13S	598.216
AEF deN (-NAG)	C26H40N4O12	600.264
AEQ anh (-NAG)	C24H37N5O13	603.239
AEGA anh (-NAG)	C24H37N5O13	603.239
AEK anh (-NAG)	C25H41N5O12	603.275
AEE anh (-NAG)	C24H36N4O14	604.223
AES anh (OAc) (-NAG)	C24H36N4O14	604.223
AEM anh (-NAG)	C24H38N4O12S	606.221
A (Nglyc anh) (OAc)	C24H37N3O15	607.222
AEL (-NAG)	C25H44N4O13	608.29
AEN (-NAG)	C23H39N5O14	609.249
AER deN (-NAG)	C23H43N7O12	609.297
AED (-NAG)	C23H38N4O15	610.233
A (OAc)	C24H41N3O15	611.254
A (OAc)	C24H41N3O15	611.254
AESA deN (-NAG)	C23H41N5O14	611.265
AESA deN (-NAG)	C23H41N5O14	611.265
AEH anh (-NAG)	C25H36N6O12	612.239
AEP anh (OAc) (-NAG)	C26H38N4O13	614.244
AEY deN (-NAG)	C26H40N4O13	616.259
AEV anh (OAc) (-NAG)	C26H40N4O13	616.259
AET anh (OAc) (-NAG)	C25H38N4O14	618.238
AEC anh (OAc) (-NAG)	C24H36N4O13S	620.2
AEPA deN (-NAG)	C25H43N5O13	621.286
GE (deN anh)	C24H38N4O15	622.233
AEF anh (-NAG)	C28H38N4O12	622.249
AEQ (-NAG)	C24H41N5O14	623.265
AEGA (-NAG)	C24H41N5O14	623.265
AEK (-NAG)	C25H45N5O13	623.301
AEVA deN (-NAG)	C25H45N5O13	623.301
AEVA deN (-NAG)	C25H45N5O13	623.301
AEE (-NAG)	C24H40N4O15	624.249
AES (OAc) (-NAG)	C24H40N4O15	624.249
AEm deN (-NAG)	C24H43N5O14	625.281
AETA deN (-NAG)	C24H43N5O14	625.281
AEM (-NAG)	C24H42N4O13S	626.247
AECA deN (-NAG)	C23H41N5O13S	627.242
A (Nglyc) (OAc)	C24H41N3O16	627.249
AEL anh (OAc) (-NAG)	C27H42N4O13	630.275
AEN anh (OAc) (-NAG)	C25H37N5O14	631.234
AER anh (-NAG)	C25H41N7O12	631.281
AED anh (OAc) (-NAG)	C25H36N4O15	632.218
AEm-EA (2ami) (OAc)	C25H40N6O13	632.265
AEH (-NAG)	C25H40N6O13	632.265
A (OAc anh) (OAc)	C26H39N3O15	633.238
AESA anh (-NAG)	C25H39N5O14	633.249
AESA anh (-NAG)	C25H39N5O14	633.249
AEP (OAc) (-NAG)	C26H42N4O14	634.27
AQ (deN anh)	C25H41N5O14	635.265
AE (deN anh)	C25H40N4O15	636.249
AEV (OAc) (-NAG)	C26H44N4O14	636.285
AELA deN (-NAG)	C26H47N5O13	637.317
AEY anh (-NAG)	C28H38N4O13	638.244
AET (OAc) (-NAG)	C25H42N4O15	638.265
AENA deN (-NAG)	C24H42N6O14	638.276
AEDA deN (-NAG)	C24H41N5O15	639.26
AEC (OAc) (-NAG)	C24H40N4O14S	640.226
GE (deN)	C24H42N4O16	642.26
AEF (-NAG)	C28H42N4O13	642.275
AEPA anh (-NAG)	C27H41N5O13	643.27
AEQ anh (OAc) (-NAG)	C26H39N5O14	645.249
AEGA anh (OAc) (-NAG)	C26H39N5O14	645.249
AEVA anh (-NAG)	C27H43N5O13	645.286
AEVA anh (-NAG)	C27H43N5O13	645.286
AEK anh (OAc) (-NAG)	C27H43N5O13	645.286
AEE anh (OAc) (-NAG)	C26H38N4O15	646.233
AEm anh (-NAG)	C26H41N5O14	647.265
AETA anh (-NAG)	C26H41N5O14	647.265
AEM anh (OAc) (-NAG)	C26H40N4O13S	648.231
AECA anh (-NAG)	C25H39N5O13S	649.227
AEL (OAc) (-NAG)	C27H46N4O14	650.301
AEN (OAc) (-NAG)	C25H41N5O15	651.26
AER (-NAG)	C25H45N7O13	651.308
AED (OAc) (-NAG)	C25H40N4O16	652.244
AEQA deN (-NAG)	C25H44N6O14	652.292
AEKA deN (-NAG)	C26H48N6O13	652.328
A (OAc) (OAc)	C26H43N3O16	653.264
AESA (-NAG)	C25H43N5O15	653.276
AESA (-NAG)	C25H43N5O15	653.276
AEEA deN (-NAG)	C25H43N5O15	653.276
AEH anh (OAc) (-NAG)	C27H38N6O13	654.25
AEMA deN (-NAG)	C25H45N5O13S	655.273
AQ (deN)	C25H45N5O15	655.291
AE (deN)	C25H44N4O16	656.275
AEY (-NAG)	C28H42N4O14	658.27
AELA anh (-NAG)	C28H45N5O13	659.301
AENA anh (-NAG)	C26H40N6O14	660.26
AEDA anh (-NAG)	C26H39N5O15	661.244
AEmA-EA (2ami)	C26H43N7O13	661.292
AEHA deN (-NAG)	C26H43N7O13	661.292
GQ (anh)	C26H41N5O15	663.26
AEPA (-NAG)	C27H45N5O14	663.296
GE (anh)	C26H40N4O16	664.244
AEF anh (OAc) (-NAG)	C30H40N4O13	664.259
AEQ (OAc) (-NAG)	C26H43N5O15	665.276
AEGA (OAc) (-NAG)	C26H43N5O15	665.276
AEVA (-NAG)	C27H47N5O14	665.312
AEVA (-NAG)	C27H47N5O14	665.312
AEK (OAc) (-NAG)	C27H47N5O14	665.312
AEE (OAc) (-NAG)	C26H42N4O16	666.26
AEm (-NAG)	C26H45N5O15	667.291
AETA (-NAG)	C26H45N5O15	667.291
AEM (OAc) (-NAG)	C26H44N4O14S	668.257
AECA (-NAG)	C25H43N5O14S	669.253
AEFA deN (-NAG)	C29H45N5O13	671.301
AER anh (OAc) (-NAG)	C27H43N7O13	673.292
AEQA anh (-NAG)	C27H42N6O14	674.276
AEH (OAc) (-NAG)	C27H42N6O14	674.276
AEKA anh (-NAG)	C28H46N6O13	674.312
AEEA anh (-NAG)	C27H41N5O15	675.26
AESA anh (OAc) (-NAG)	C27H41N5O15	675.26
AESA anh (OAc) (-NAG)	C27H41N5O15	675.26
AEMA anh (-NAG)	C27H43N5O13S	677.258
AQ (anh)	C27H43N5O15	677.276
AE (anh)	C27H42N4O16	678.26
AELA (-NAG)	C28H49N5O14	679.328
GE (Nglyc anh)	C26H40N4O17	680.239
AEY anh (OAc) (-NAG)	C30H40N4O14	680.254
AENA (-NAG)	C26H44N6O15	680.286
AERA deN (-NAG)	C26H48N8O13	680.334
AERA deN (-NAG)	C26H48N8O13	680.334
AEDA (-NAG)	C26H43N5O16	681.27
AEmG deN (-NAG)	C26H46N6O15	682.302
AEHA anh (-NAG)	C28H41N7O13	683.276
GQ	C26H45N5O16	683.286
GE	C26H44N4O17	684.27
AEF (OAc) (-NAG)	C30H44N4O14	684.285
AEPA anh (OAc) (-NAG)	C29H43N5O14	685.281
AEYA deN (-NAG)	C29H45N5O14	687.296
AEVA anh (OAc) (-NAG)	C29H45N5O14	687.296
AEVA anh (OAc) (-NAG)	C29H45N5O14	687.296
AEm anh (OAc) (-NAG)	C28H43N5O15	689.276
AETA anh (OAc) (-NAG)	C28H43N5O15	689.276
AECA anh (OAc) (-NAG)	C27H41N5O14S	691.237
AQ (Ngly anh)	C27H43N5O16	693.27
AEFA anh (-NAG)	C31H43N5O13	693.286
AER (OAc) (-NAG)	C27H47N7O14	693.318
AE (Nglyc anh)	C27H42N4O17	694.255
AEQA (-NAG)	C27H46N6O15	694.302
AEKA (-NAG)	C28H50N6O14	694.339
AEEA (-NAG)	C27H45N5O16	695.286
AESA (OAc) (-NAG)	C27H45N5O16	695.286
AESA (OAc) (-NAG)	C27H45N5O16	695.286
AEmA deN (-NAG)	C27H48N6O15	696.318
AEMA (-NAG)	C27H47N5O14S	697.284
AQ	C27H47N5O16	697.302
AE	C27H46N4O17	698.286
GE (Nglyc)	C26H44N4O18	700.265
AEY (OAc) (-NAG)	C30H44N4O15	700.28
AELA anh (OAc) (-NAG)	C30H47N5O14	701.312
AENA anh (OAc) (-NAG)	C28H42N6O15	702.271
AERA anh (-NAG)	C28H46N8O13	702.318
AERA anh (-NAG)	C28H46N8O13	702.318
AEDA anh (OAc) (-NAG)	C28H41N5O16	703.255
AEmA-EA (2ami) (OAc)	C28H45N7O14	703.302
AEHA (-NAG)	C28H45N7O14	703.302
AEmG anh (-NAG)	C28H44N6O15	704.286
GQ (anh) (OAc)	C28H43N5O16	705.27
AEPA (OAc) (-NAG)	C29H47N5O15	705.307
GE (anh) (OAc)	C28H42N4O17	706.254
GE (OAc anh)	C28H42N4O17	706.255
AEVA (OAc) (-NAG)	C29H49N5O15	707.323
AEVA (OAc) (-NAG)	C29H49N5O15	707.323
AEYA anh (-NAG)	C31H43N5O14	709.281
AEm (OAc) (-NAG)	C28H47N5O16	709.302
AETA (OAc) (-NAG)	C28H47N5O16	709.302
AEWA deN (-NAG)	C31H46N6O13	710.312
AECA (OAc) (-NAG)	C27H45N5O15S	711.263
AEmS deN (-NAG)	C27H48N6O16	712.313
AEmV deN (-NAG)	C28H52N6O15	712.349
AEG deN	C27H47N5O17	713.297
AQ (Nglyc)	C27H47N5O17	713.297
AEFA (-NAG)	C31H47N5O14	713.312
AE (Nglyc)	C27H46N4O18	714.281
AEQA anh (OAc) (-NAG)	C29H44N6O15	716.286
AEKA anh (OAc) (-NAG)	C30H48N6O14	716.323
AEEA anh (OAc) (-NAG)	C29H43N5O16	717.27
AEmA anh (-NAG)	C29H46N6O15	718.302
AEMA anh (OAc) (-NAG)	C29H45N5O14S	719.268
AQ (OAc anh)	C29H45N5O16	719.286
AQ (anh) (OAc)	C29H45N5O16	719.286
AE (anh) (OAc)	C29H44N4O17	720.27
AE (OAc anh)	C29H44N4O17	720.27
AELA (OAc) (-NAG)	C30H51N5O15	721.338
GE (Nglyc anh) (OAc)	C28H42N4O18	722.249
AENA (OAc) (-NAG)	C28H46N6O16	722.297
AEmP deN (-NAG)	C29H50N6O15	722.333
AERA (-NAG)	C28H50N8O14	722.345
AERA (-NAG)	C28H50N8O14	722.345
AEDA (OAc) (-NAG)	C28H45N5O17	723.281
AEmG (-NAG)	C28H48N6O16	724.313
AEHA anh (OAc) (-NAG)	C30H43N7O14	725.287
GQ (OAc)	C28H47N5O17	725.297
GE (OAc)	C28H46N4O18	726.281
GE (OAc)	C28H46N4O18	726.281
AEmT deN (-NAG)	C28H50N6O16	726.328
AEmC deN (-NAG)	C27H48N6O15S	728.29
AEYA (-NAG)	C31H47N5O15	729.307
AEWA anh (-NAG)	C33H44N6O13	732.297
AEmS anh (-NAG)	C29H46N6O16	734.297
AEmV anh (-NAG)	C30H50N6O15	734.333
AQ (Ngly anh) (OAc)	C29H45N5O17	735.281
AEG anh	C29H45N5O17	735.281
AEFA anh (OAc) (-NAG)	C33H45N5O14	735.296
AE (Nglyc anh) (OAc)	C29H44N4O18	736.265
AEQA (OAc) (-NAG)	C29H48N6O16	736.313
AEKA (OAc) (-NAG)	C30H52N6O15	736.349
AEEA (OAc) (-NAG)	C29H47N5O17	737.297
AEmA (-NAG)	C29H50N6O16	738.328
AEmL deN (-NAG)	C30H54N6O15	738.365
AEMA (OAc) (-NAG)	C29H49N5O15S	739.295
AQ (OAc)	C29H49N5O17	739.312
AEmN deN (-NAG)	C28H49N7O16	739.324
AE (OAc)	C29H48N4O18	740.296
AEmD deN (-NAG)	C28H48N6O17	740.308
GE (Nglyc) (OAc)	C28H46N4O19	742.276
AES deN	C28H49N5O18	743.307
AEmP anh (-NAG)	C31H48N6O15	744.318
AERA anh (OAc) (-NAG)	C30H48N8O14	744.329
AERA anh (OAc) (-NAG)	C30H48N8O14	744.329
AEHA (OAc) (-NAG)	C30H47N7O15	745.313
AEmG anh (OAc) (-NAG)	C30H46N6O16	746.297
GE (OAc anh) (OAc)	C30H44N4O18	748.265
AEmT anh (-NAG)	C30H48N6O16	748.313
AEmC anh (-NAG)	C29H46N6O15S	750.274
AEYA anh (OAc) (-NAG)	C33H45N5O15	751.291
AEWA (-NAG)	C33H48N6O14	752.323
AEP deN	C30H51N5O17	753.328
AEmQ deN (-NAG)	C29H51N7O16	753.339
AEmAG deN (-NAG)	C29H51N7O16	753.339
AEmK deN (-NAG)	C30H55N7O15	753.376
AEmS (-NAG)	C29H50N6O17	754.323
AEmE deN (-NAG)	C29H50N6O17	754.323
AEmV (-NAG)	C30H54N6O16	754.36
AEG	C29H49N5O18	755.307
AQ (Nglyc) (OAc)	C29H49N5O18	755.307
AEG	C29H49N5O18	755.307
AEFA (OAc) (-NAG)	C33H49N5O15	755.323
AEV deN	C30H53N5O17	755.344
AE (Nglyc) (OAc)	C29H48N4O19	756.291
AEmM deN (-NAG)	C29H52N6O15S	756.321
AET deN	C29H51N5O18	757.323
AEC deN	C28H49N5O17S	759.284
AEmA anh (OAc) (-NAG)	C31H48N6O16	760.313
AEmL anh (-NAG)	C32H52N6O15	760.349
AQ (OAc anh) (OAc)	C31H47N5O17	761.297
AEmN anh (-NAG)	C30H47N7O16	761.308
AE (OAc anh) (OAc)	C31H46N4O18	762.281
AEmD anh (-NAG)	C30H46N6O17	762.292
AEm-mEA (2ami)	C30H50N8O15	762.34
AEmH deN (-NAG)	C30H50N8O15	762.34
AEmP (-NAG)	C31H52N6O16	764.344
AERA (OAc) (-NAG)	C30H52N8O15	764.355
AERA (OAc) (-NAG)	C30H52N8O15	764.355
AES anh	C30H47N5O18	765.292
AEmG (OAc) (-NAG)	C30H50N6O17	766.323
AEmAA deN (-NAG)	C30H53N7O16	767.355
GE (OAc) (OAc)	C30H48N4O19	768.291
AEmT (-NAG)	C30H52N6O17	768.339
AEL deN	C31H55N5O17	769.359
AEmC (-NAG)	C29H50N6O16S	770.3
AEN deN	C29H50N6O18	770.318
AED deN	C29H49N5O19	771.302
AEYA (OAc) (-NAG)	C33H49N5O16	771.317
AEmF deN (-NAG)	C33H52N6O15	772.349
AEWA anh (OAc) (-NAG)	C35H46N6O14	774.307
AEP anh	C32H49N5O17	775.312
AEmQ anh (-NAG)	C31H49N7O16	775.324
AEmAG anh (-NAG)	C31H49N7O16	775.324
AEmK anh (-NAG)	C32H53N7O15	775.36
AEmE anh (-NAG)	C31H48N6O17	776.308
AEmS anh (OAc) (-NAG)	C31H48N6O17	776.308
AEmV anh (OAc) (-NAG)	C32H52N6O16	776.344
AEG anh (OAc)	C31H47N5O18	777.292
AEV anh	C32H51N5O17	777.328
AEmM anh (-NAG)	C31H50N6O15S	778.305
AEDab (anh)	C31H50N6O17	778.323
AET anh	C31H49N5O18	779.307
AEmA (OAc) (-NAG)	C31H52N6O17	780.339
AEmL (-NAG)	C32H56N6O16	780.375
AEC anh	C30H47N5O17S	781.269
AQ (OAc) (OAc)	C31H51N5O18	781.323
AEmN (-NAG)	C30H51N7O17	781.334
AEmR deN (-NAG)	C30H55N9O15	781.382
AE (OAc) (OAc)	C31H50N4O19	782.307
AEmD (-NAG)	C30H50N6O18	782.318
AEmAS deN (-NAG)	C30H53N7O17	783.35
AEmAV deN (-NAG)	C31H57N7O16	783.386
AEmH anh (-NAG)	C32H48N8O15	784.324
AEQ deN	C30H52N6O18	784.334
AEGA deN	C30H52N6O18	784.334
AEK deN	C31H56N6O17	784.37
AES	C30H51N5O19	785.318
AES	C30H51N5O19	785.318
AEE deN	C30H51N5O19	785.318
AEmP anh (OAc) (-NAG)	C33H50N6O16	786.328
AEM deN	C30H53N5O17S	787.316
AEmY deN (-NAG)	C33H52N6O16	788.344
AEmAA anh (-NAG)	C32H51N7O16	789.339
AEmT anh (OAc) (-NAG)	C32H50N6O17	790.323
AEL anh	C33H53N5O17	791.344
AEmC anh (OAc) (-NAG)	C31H48N6O16S	792.285
AEN anh	C31H48N6O18	792.303
AED anh	C31H47N5O19	793.287
AEH deN	C31H51N7O17	793.334
AEmAP deN (-NAG)	C32H55N7O16	793.371
GEm (deN anh)	C31H50N6O18	794.318
AEmF anh (-NAG)	C35H50N6O15	794.333
AEWA (OAc) (-NAG)	C35H50N6O15	794.333
AEP	C32H53N5O18	795.339
AEP	C32H53N5O18	795.339
AEmQ (-NAG)	C31H53N7O17	795.35
AEmAG (-NAG)	C31H53N7O17	795.35
AEmK (-NAG)	C32H57N7O16	795.386
AEmE (-NAG)	C31H52N6O18	796.334
AEmS (OAc) (-NAG)	C31H52N6O18	796.334
AEmV (OAc) (-NAG)	C32H56N6O17	796.37
AEG (OAc)	C31H51N5O19	797.318
AEV	C32H55N5O18	797.354
AEV	C32H55N5O18	797.354
AEmm deN (-NAG)	C31H55N7O17	797.365
AEmAT deN (-NAG)	C31H55N7O17	797.365
AEmM (-NAG)	C31H54N6O16S	798.332
AEDab	C31H54N6O18	798.349
AEmAC deN (-NAG)	C30H53N7O16S	799.327
AET	C31H53N5O19	799.333
AET	C31H53N5O19	799.333
AEC	C30H51N5O18S	801.295
AEC	C30H51N5O18S	801.295
AEmL anh (OAc) (-NAG)	C34H54N6O16	802.36
AEmN anh (OAc) (-NAG)	C32H49N7O17	803.318
AEF deN	C34H53N5O17	803.344
AEmR anh (-NAG)	C32H53N9O15	803.366
AEmD anh (OAc) (-NAG)	C32H48N6O18	804.303
AEm-mEA (2ami) (OAc)	C32H52N8O16	804.35
AEmH (-NAG)	C32H52N8O16	804.35
AEmAS anh (-NAG)	C32H51N7O17	805.334
AEmAV anh (-NAG)	C33H55N7O16	805.371
AEQ anh	C32H50N6O18	806.318
AEGA anh	C32H50N6O18	806.318
AEK anh	C33H54N6O17	806.355
AEmP (OAc) (-NAG)	C33H54N6O17	806.355
AEE anh	C32H49N5O19	807.302
AES anh (OAc)	C32H49N5O19	807.302
AQm (deN anh)	C32H53N7O17	807.35
AEm (deN anh)	C32H52N6O18	808.334
AEM anh	C32H51N5O17S	809.3
AEmAA (-NAG)	C32H55N7O17	809.365
AEmAL deN (-NAG)	C33H59N7O16	809.402
AEmY anh (-NAG)	C35H50N6O16	810.328
AEmT (OAc) (-NAG)	C32H54N6O18	810.349
AEmAN deN (-NAG)	C31H54N8O17	810.361
AEmAD deN (-NAG)	C31H53N7O18	811.345
AEmW deN (-NAG)	C35H53N7O15	811.36
AEL	C33H57N5O18	811.37
AEL	C33H57N5O18	811.37
AEmC (OAc) (-NAG)	C31H52N6O17S	812.311
AEN	C31H52N6O19	812.329
AEN	C31H52N6O19	812.329
AER deN	C31H56N8O17	812.376
AED	C31H51N5O20	813.313
AED	C31H51N5O20	813.313
GEm (deN)	C31H54N6O19	814.344
AESA deN	C31H54N6O19	814.344
AESA deN	C31H54N6O19	814.344
AEmF (-NAG)	C35H54N6O16	814.36
AEH anh	C33H49N7O17	815.318
AEmAP anh (-NAG)	C34H53N7O16	815.355
AEP anh (OAc)	C34H51N5O18	817.323
AEmQ anh (OAc) (-NAG)	C33H51N7O17	817.334
AEmAG anh (OAc) (-NAG)	C33H51N7O17	817.334
AEmK anh (OAc) (-NAG)	C34H55N7O16	817.371
AEmE anh (OAc) (-NAG)	C33H50N6O18	818.318
AEY deN	C34H53N5O18	819.339
AEV anh (OAc)	C34H53N5O18	819.339
AEmm anh (-NAG)	C33H53N7O17	819.35
AEmAT anh (-NAG)	C33H53N7O17	819.35
AEmM anh (OAc) (-NAG)	C33H52N6O16S	820.316
AEDab (anh) (OAc)	C33H52N6O18	820.334
AEmAC anh (-NAG)	C32H51N7O16S	821.311
AET anh (OAc)	C33H51N5O19	821.318
AEmL (OAc) (-NAG)	C34H58N6O17	822.386
AEC anh (OAc)	C32H49N5O18S	823.279
AEmN (OAc) (-NAG)	C32H53N7O18	823.345
AEmR (-NAG)	C32H57N9O16	823.392
AEm (Nglyc deN anh)	C32H52N6O19	824.329
AEmD (OAc) (-NAG)	C32H52N6O19	824.329
AEPA deN	C33H56N6O18	824.365
AEmAAG deN (-NAG)	C32H56N8O17	824.376
AEmAQ deN (-NAG)	C32H56N8O17	824.376
AEmAK deN (-NAG)	C33H60N8O16	824.413
AEF anh	C36H51N5O17	825.328
AEmAS (-NAG)	C32H55N7O18	825.36
AEmAE deN (-NAG)	C32H55N7O18	825.36
AEmAV (-NAG)	C33H59N7O17	825.397
AEmH anh (OAc) (-NAG)	C34H50N8O16	826.334
AEGA	C32H54N6O19	826.344
AEQ	C32H54N6O19	826.344
AEQ	C32H54N6O19	826.344
AEGA	C32H54N6O19	826.344
AEK	C33H58N6O18	826.381
AEVA deN	C33H58N6O18	826.381
AEVA deN	C33H58N6O18	826.381
AEK	C33H58N6O18	826.381
AEE	C32H53N5O20	827.328
AES (OAc)	C32H53N5O20	827.328
AEE	C32H53N5O20	827.328
AEmAM deN (-NAG)	C32H57N7O16S	827.358
AQm (deN)	C32H57N7O18	827.376
AEm (deN)	C32H56N6O19	828.36
AEm deN	C32H56N6O19	828.36
AETA deN	C32H56N6O19	828.36
AEM	C32H55N5O18S	829.326
AEM	C32H55N5O18S	829.326
AECA deN	C31H54N6O18S	830.322
AEmY (-NAG)	C35H54N6O17	830.355
AEmAA anh (OAc) (-NAG)	C34H53N7O17	831.35
AEmAL anh (-NAG)	C35H57N7O16	831.386
AEmAN anh (-NAG)	C33H52N8O17	832.345
AEmAD anh (-NAG)	C33H51N7O18	833.329
AEmW anh (-NAG)	C37H51N7O15	833.344
AEL anh (OAc)	C35H55N5O18	833.354
AEmAH deN (-NAG)	C33H55N9O16	833.377
AEmA-mEA (2ami)	C33H55N9O16	833.377
AEN anh (OAc)	C33H50N6O19	834.313
AER anh	C33H54N8O17	834.361
AED anh (OAc)	C33H49N5O20	835.297
AEH	C33H53N7O18	835.345
GQm (anh)	C33H53N7O18	835.345
AEH	C33H53N7O18	835.345
AEmAP (-NAG)	C34H57N7O17	835.381
GEm (anh)	C33H52N6O19	836.329
AESA anh	C33H52N6O19	836.329
AESA anh	C33H52N6O19	836.329
AEmF anh (OAc) (-NAG)	C37H52N6O16	836.344
AEP (OAc)	C34H55N5O19	837.349
AEmQ (OAc) (-NAG)	C33H55N7O18	837.36
AEmAG (OAc) (-NAG)	C33H55N7O18	837.36
AEmK (OAc) (-NAG)	C34H59N7O17	837.397
AEmE (OAc) (-NAG)	C33H54N6O19	838.344
AEmAAA deN (-NAG)	C33H58N8O17	838.392
AEV (OAc)	C34H57N5O19	839.365
AEmm (-NAG)	C33H57N7O18	839.376
AEmAT (-NAG)	C33H57N7O18	839.376
AEmM (OAc) (-NAG)	C33H56N6O17S	840.342
AEDab (OAc)	C33H56N6O19	840.36
AELA deN	C34H60N6O18	840.396
AEY anh	C36H51N5O18	841.323
AEmAC (-NAG)	C32H55N7O17S	841.338
AET (OAc)	C33H55N5O20	841.344
AENA deN	C32H55N7O19	841.355
AEDA deN	C32H54N6O20	842.339
AEC (OAc)	C32H53N5O19S	843.306
AEmAF deN (-NAG)	C36H57N7O16	843.386
AEm (Nglyc deN)	C32H56N6O20	844.355
AEF	C36H55N5O18	845.354
AEF	C36H55N5O18	845.354
AEmR anh (OAc) (-NAG)	C34H55N9O16	845.377
AEPA anh	C35H54N6O18	846.349
AEmAAG anh (-NAG)	C34H54N8O17	846.361
AEmAQ anh (-NAG)	C34H54N8O17	846.361
AEmH (OAc) (-NAG)	C34H54N8O17	846.361
AEmAK anh (-NAG)	C35H58N8O16	846.397
AEmAE anh (-NAG)	C34H53N7O18	847.345
AEmAS anh (OAc) (-NAG)	C34H53N7O18	847.345
AEmAV anh (OAc) (-NAG)	C35H57N7O17	847.381
AEQ anh (OAc)	C34H52N6O19	848.329
AEGA anh (OAc)	C34H52N6O19	848.329
AEVA anh	C35H56N6O18	848.365
AEVA anh	C35H56N6O18	848.365
AEK anh (OAc)	C35H56N6O18	848.365
AEE anh (OAc)	C34H51N5O20	849.313
AEmAM anh (-NAG)	C34H55N7O16S	849.343
AEDabA (anh)	C34H55N7O18	849.36
AQm (anh)	C34H55N7O18	849.36
AEm (anh)	C34H54N6O19	850.344
AEm anh	C34H54N6O19	850.344
AETA anh	C34H54N6O19	850.344
AEM anh (OAc)	C34H53N5O18S	851.311
AEmAA (OAc) (-NAG)	C34H57N7O18	851.376
AEmAL (-NAG)	C35H61N7O17	851.412
AECA anh	C33H52N6O18S	852.306
AEmY anh (OAc) (-NAG)	C37H52N6O17	852.339
AEmAN (-NAG)	C33H56N8O18	852.371
AEmAR deN (-NAG)	C33H60N10O16	852.419
AEmAD (-NAG)	C33H55N7O19	853.355
AEmW (-NAG)	C37H55N7O16	853.371
AEL (OAc)	C35H59N5O19	853.38
AEN (OAc)	C33H54N6O20	854.339
AER	C33H58N8O18	854.387
AEmAAS deN (-NAG)	C33H58N8O18	854.387
AEmmG deN (-NAG)	C33H58N8O18	854.387
AER	C33H58N8O18	854.387
AED (OAc)	C33H53N5O21	855.323
AEmAH anh (-NAG)	C35H53N9O16	855.361
GQm	C33H57N7O19	855.371
AEQA deN	C33H57N7O19	855.371
AEKA deN	C34H61N7O18	855.407
AESA	C33H56N6O20	856.355
AESA	C33H56N6O20	856.355
AEEA deN	C33H56N6O20	856.355
GEm	C33H56N6O20	856.355
AESA	C33H56N6O20	856.355
AEmF (OAc) (-NAG)	C37H56N6O17	856.37
AEH anh (OAc)	C35H51N7O18	857.329
AEmAP anh (OAc) (-NAG)	C36H55N7O17	857.365
AEMA deN	C33H58N6O18S	858.353
AEmAY deN (-NAG)	C36H57N7O17	859.381
AEmAAA anh (-NAG)	C35H56N8O17	860.376
AEY	C36H55N5O19	861.349
AEY	C36H55N5O19	861.349
AEmm anh (OAc) (-NAG)	C35H55N7O18	861.36
AEmAT anh (OAc) (-NAG)	C35H55N7O18	861.36
AELA anh	C36H58N6O18	862.381
AEmAC anh (OAc) (-NAG)	C34H53N7O17S	863.322
AENA anh	C34H53N7O19	863.34
AEDA anh	C34H52N6O20	864.324
AEHA deN	C34H56N8O18	864.371
AEmAAP deN (-NAG)	C35H60N8O17	864.408
AEmG (deN anh)	C34H55N7O19	865.355
GEmA (deN anh)	C34H55N7O19	865.355
AEmAF anh (-NAG)	C38H55N7O16	865.371
AEmR (OAc) (-NAG)	C34H59N9O17	865.403
AEm (Nglyc anh)	C34H54N6O20	866.339
AERA	C36H63N9O19	866.376
AEPA	C35H58N6O19	866.376
AEmAAG (-NAG)	C34H58N8O18	866.387
AEmAQ (-NAG)	C34H58N8O18	866.387
AEmAK (-NAG)	C35H62N8O17	866.423
AEmAAV deN (-NAG)	C35H62N8O17	866.423
AEF anh (OAc)	C38H53N5O18	867.339
AEmAE (-NAG)	C34H57N7O19	867.371
AEmAS (OAc) (-NAG)	C34H57N7O19	867.371
AEmAV (OAc) (-NAG)	C35H61N7O18	867.407
AEQ (OAc)	C34H56N6O20	868.355
AEGA (OAc)	C34H56N6O20	868.355
AEVA	C35H60N6O19	868.391
AEVA	C35H60N6O19	868.391
AEVA	C35H60N6O19	868.391
AEK (OAc)	C35H60N6O19	868.391
AEmAAT deN (-NAG)	C34H60N8O18	868.403
AEmAm deN (-NAG)	C34H60N8O18	868.403
AEE (OAc)	C34H55N5O21	869.339
AEmAM (-NAG)	C34H59N7O17S	869.369
AEDabA	C34H59N7O19	869.387
AQm	C34H59N7O19	869.387
AEmAAC deN (-NAG)	C33H58N8O17S	870.364
AEm	C34H58N6O20	870.371
AETA	C34H58N6O20	870.371
AEm	C34H58N6O20	870.371
AETA	C34H58N6O20	870.371
AEM (OAc)	C34H57N5O19S	871.337
AECA	C33H56N6O19S	872.332
AECA	C33H56N6O19S	872.332
2x NAG-NAM (2deN anh)	C34H56N4O22	872.339
AEmY (OAc) (-NAG)	C37H56N6O18	872.365
AEmAL anh (OAc) (-NAG)	C37H59N7O17	873.397
AEmAN anh (OAc) (-NAG)	C35H54N8O18	874.356
AEFA deN	C37H58N6O18	874.381
AEmAR anh (-NAG)	C35H58N10O16	874.403
AEmAD anh (OAc) (-NAG)	C35H53N7O19	875.34
AEmW anh (OAc) (-NAG)	C39H53N7O16	875.355
AEmA-mEA (2ami) (OAc)	C35H57N9O17	875.387
AEmAH (-NAG)	C35H57N9O17	875.387
AER anh (OAc)	C35H56N8O18	876.371
AEmAAS anh (-NAG)	C35H56N8O18	876.371
AEmmG anh (-NAG)	C35H56N8O18	876.371
GQm (anh) (OAc)	C35H55N7O19	877.355
AEQA anh	C35H55N7O19	877.355
AEH (OAc)	C35H55N7O19	877.355
AEKA anh	C36H59N7O18	877.392
AEmAP (OAc) (-NAG)	C36H59N7O18	877.392
GEm (anh) (OAc)	C35H54N6O20	878.339
AEEA anh	C35H54N6O20	878.339
AESA anh (OAc)	C35H54N6O20	878.339
AESA anh (OAc)	C35H54N6O20	878.339
AQmA (deN anh)	C35H58N8O18	878.387
AEmA (deN anh)	C35H57N7O19	879.371
AEMA anh	C35H56N6O18S	880.337
AEmAAA (-NAG)	C35H60N8O18	880.403
AEmAAL deN (-NAG)	C36H64N8O17	880.439
AEmAY anh (-NAG)	C38H55N7O17	881.365
AEmm (OAc) (-NAG)	C35H59N7O19	881.387
AEmAT (OAc) (-NAG)	C35H59N7O19	881.387
AEmAAN deN (-NAG)	C34H59N9O18	881.398
AEmAAD deN (-NAG)	C34H58N8O19	882.382
AEmAW deN (-NAG)	C38H58N8O16	882.397
AELA	C36H62N6O19	882.407
AELA	C36H62N6O19	882.407
AEY anh (OAc)	C38H53N5O19	883.333
AEmAC (OAc) (-NAG)	C34H57N7O18S	883.348
AENA	C34H57N7O20	883.366
AENA	C34H57N7O20	883.366
AERA deN	C34H61N9O18	883.413
AERA deN	C34H61N9O18	883.413
AEDA	C34H56N6O21	884.35
AEDA	C34H56N6O21	884.35
AEW	C38H56N6O18	884.365
AEmmS deN (-NAG)	C34H60N8O19	884.397
AEmG deN	C34H59N7O20	885.381
AEmG (deN)	C34H59N7O20	885.381
GEmA (deN)	C34H59N7O20	885.381
AEmAF (-NAG)	C38H59N7O17	885.397
AEHA anh	C36H54N8O18	886.356
AEm (Nglyc)	C34H58N6O21	886.365
AEmAAP anh (-NAG)	C37H58N8O17	886.392
AEF (OAc)	C38H57N5O19	887.365
AEPA anh (OAc)	C37H56N6O19	888.36
AEmAAG anh (OAc) (-NAG)	C36H56N8O18	888.371
AEmAQ anh (OAc) (-NAG)	C36H56N8O18	888.371
AEmAAV anh (-NAG)	C37H60N8O17	888.408
AEmAK anh (OAc) (-NAG)	C37H60N8O17	888.408
AEmAE anh (OAc) (-NAG)	C36H55N7O19	889.355
AEYA deN	C37H58N6O19	890.376
AEVA anh (OAc)	C37H58N6O19	890.376
AEVA anh (OAc)	C37H58N6O19	890.376
AEmAAT anh (-NAG)	C36H58N8O18	890.387
AEmAm anh (-NAG)	C36H58N8O18	890.387
AEmAM anh (OAc) (-NAG)	C36H57N7O17S	891.353
AEDabA (anh) (OAc)	C36H57N7O19	891.371
AQm (anh) (OAc)	C36H57N7O19	891.371
AEmAAC anh (-NAG)	C35H56N8O17S	892.348
AEm (anh) (OAc)	C36H56N6O20	892.355
AEm anh (OAc)	C36H56N6O20	892.355
AETA anh (OAc)	C36H56N6O20	892.355
AEm (OAc anh)	C36H56N6O20	892.355
2x NAG-NAM (2deN)	C34H60N4O23	892.365
GQmG (anh)	C35H56N8O19	892.366
GEmG (anh)	C35H55N7O20	893.35
AEmAL (OAc) (-NAG)	C37H63N7O18	893.423
AECA anh (OAc)	C35H54N6O19S	894.316
AEmAN (OAc) (-NAG)	C35H58N8O19	894.382
AEmmP deN (-NAG)	C36H62N8O18	894.418
AEmAR (-NAG)	C35H62N10O17	894.429
AEmAD (OAc) (-NAG)	C35H57N7O20	895.366
AEmA (Nglyc deN anh)	C35H57N7O20	895.366
AEmS (deN anh)	C35H57N7O20	895.366
AEmW (OAc) (-NAG)	C39H57N7O17	895.381
AEmAAAG deN (-NAG)	C35H61N9O18	895.413
AEmAAQ deN (-NAG)	C35H61N9O18	895.413
AEmAAK deN (-NAG)	C36H65N9O17	895.45
AEFA anh	C39H56N6O18	896.365
AER (OAc)	C35H60N8O19	896.397
AEmAAS (-NAG)	C35H60N8O19	896.397
AEmmG (-NAG)	C35H60N8O19	896.397
AEmmV deN (-NAG)	C36H64N8O18	896.434
AEmAH anh (OAc) (-NAG)	C37H55N9O17	897.372
GQm (OAc)	C35H59N7O20	897.381
AEQA	C35H59N7O20	897.381
AEQA	C35H59N7O20	897.381
AEKA	C36H63N7O19	897.418
AEKA	C36H63N7O19	897.418
AEEA	C35H58N6O21	898.365
AEEA	C35H58N6O21	898.366
GEm (OAc)	C35H58N6O21	898.366
AESA (OAc)	C35H58N6O21	898.366
AESA (OAc)	C35H58N6O21	898.366
AEmAAM deN (-NAG)	C35H62N8O17S	898.395
AQmA (deN)	C35H62N8O19	898.413
AEmmT deN (-NAG)	C35H62N8O19	898.413
AEmA deN	C35H61N7O20	899.397
AEmA (deN)	C35H61N7O20	899.397
AEMA	C35H60N6O19S	900.363
AEMA	C35H60N6O19S	900.363
AEmmC deN (-NAG)	C34H60N8O18S	900.375
AEmAY (-NAG)	C38H59N7O18	901.392
AEmAAA anh (OAc) (-NAG)	C37H58N8O18	902.387
AEmAAL anh (-NAG)	C38H62N8O17	902.423
AEY (OAc)	C38H57N5O20	903.36
AEmAAN anh (-NAG)	C36H57N9O18	903.382
AEmAAD anh (-NAG)	C36H56N8O19	904.366
AEG -AEm ami anh (-NAG)	C36H56N8O19	904.366
AEmAW anh (-NAG)	C40H56N8O16	904.381
AELA anh (OAc)	C38H60N6O19	904.391
AEmAA-mEA (2ami)	C36H60N10O17	904.414
AEmA-AmEA (2ami)	C36H60N10O17	904.414
AEmAAH deN (-NAG)	C36H60N10O17	904.414
AENA anh (OAc)	C36H55N7O20	905.35
AERA anh	C36H59N9O18	905.398
AERA anh	C36H59N9O18	905.398
AEDA anh (OAc)	C36H54N6O21	906.334
AEHA	C36H58N8O19	906.382
GQmA (anh)	C36H58N8O19	906.382
AEHA	C36H58N8O19	906.382
AEmmS anh (-NAG)	C36H58N8O19	906.382
AEmAAP (-NAG)	C37H62N8O18	906.418
AEmG anh	C36H57N7O20	907.366
AEmG (anh)	C36H57N7O20	907.366
GEmA (anh)	C36H57N7O20	907.366
AEmAF anh (OAc) (-NAG)	C40H57N7O17	907.381
AEmV (deN anh)	C37H61N7O19	907.402
AEm (Nglyc anh) (OAc)	C36H56N6O21	908.35
AEPA (OAc)	C37H60N6O20	908.386
AEmAAG (OAc) (-NAG)	C36H60N8O19	908.397
AEmAQ (OAc) (-NAG)	C36H60N8O19	908.397
AEmAAV (-NAG)	C37H64N8O18	908.434
AEmAK (OAc) (-NAG)	C37H64N8O18	908.434
AEmAE (OAc) (-NAG)	C36H59N7O20	909.381
AEmAAAA deN (-NAG)	C36H63N9O18	909.429
AEVA (OAc)	C37H62N6O20	910.402
AEVA (OAc)	C37H62N6O20	910.402
AEmAAT (-NAG)	C36H62N8O19	910.413
AEmAm (-NAG)	C36H62N8O19	910.413
AEmmL deN (-NAG)	C37H66N8O18	910.45
AEmAM (OAc) (-NAG)	C36H61N7O18S	911.379
AEDabA (OAc)	C36H61N7O20	911.397
AQm (OAc)	C36H61N7O20	911.397
AEmmN deN (-NAG)	C35H61N9O19	911.408
AEYA anh	C39H56N6O19	912.36
AEmAAC (-NAG)	C35H60N8O18S	912.375
AEm (OAc)	C36H60N6O21	912.381
AEm (OAc)	C36H60N6O21	912.381
AETA (OAc)	C36H60N6O21	912.381
AEmmD deN (-NAG)	C35H60N8O20	912.392
GQmG	C35H60N8O20	912.392
GEmG	C35H59N7O21	913.376
AEWA deN	C39H59N7O18	913.392
AECA (OAc)	C35H58N6O20S	914.343
2x NAG-NAM (deN anh)	C36H58N4O23	914.349
AEmAAF deN (-NAG)	C39H62N8O17	914.423
AEmA (Nglyc deN)	C35H61N7O21	915.392
AEmS (deN)	C35H61N7O21	915.392
AEmS deN	C35H61N7O21	915.392
AEmV deN	C36H65N7O20	915.428
AEFA	C39H60N6O19	916.391
AEFA	C39H60N6O19	916.391
AEmmP anh (-NAG)	C38H60N8O18	916.403
AEmAR anh (OAc) (-NAG)	C37H60N10O17	916.414
AEmAAAG anh (-NAG)	C37H59N9O18	917.398
AEmAAQ anh (-NAG)	C37H59N9O18	917.398
AEmAH (OAc) (-NAG)	C37H59N9O18	917.398
AEmAAK anh (-NAG)	C38H63N9O17	917.434
AEmAAS anh (OAc) (-NAG)	C37H58N8O19	918.382
AEmmG anh (OAc) (-NAG)	C37H58N8O19	918.382
AEmmV anh (-NAG)	C38H62N8O18	918.418
AEQA anh (OAc)	C37H57N7O20	919.366
AEKA anh (OAc)	C38H61N7O19	919.402
AEEA anh (OAc)	C37H56N6O21	920.35
AEmAAM anh (-NAG)	C37H60N8O17S	920.38
AEDabAA (anh)	C37H60N8O19	920.397
AQmA (anh)	C37H60N8O19	920.397
AEmmT anh (-NAG)	C37H60N8O19	920.397
AEmA anh	C37H59N7O20	921.381
AEmA (anh)	C37H59N7O20	921.381
AEmL (deN anh)	C38H63N7O19	921.418
AEMA anh (OAc)	C37H58N6O19S	922.348
AEmmC anh (-NAG)	C36H58N8O18S	922.359
AEmAAA (OAc) (-NAG)	C37H62N8O19	922.413
AEmAAL (-NAG)	C38H66N8O18	922.45
GEmA (Nglyc anh)	C36H57N7O21	923.361
AEmAY anh (OAc) (-NAG)	C40H57N7O18	923.376
AEmAAN (-NAG)	C36H61N9O19	923.408
AEmAAR deN (-NAG)	C36H65N11O17	923.456
AEmAAD (-NAG)	C36H60N8O20	924.392
AEG -AEm ami (-NAG)	C36H60N8O20	924.392
AEmAW (-NAG)	C40H60N8O17	924.408
AELA (OAc)	C38H64N6O20	924.418
AENA (OAc)	C36H59N7O21	925.376
AEmP deN	C37H63N7O20	925.413
AERA	C36H63N9O19	925.424
AERA	C36H63N9O19	925.424
AERA	C36H63N9O19	925.424
AEmAAAS deN (-NAG)	C36H63N9O19	925.424
AEmAmG deN (-NAG)	C36H63N9O19	925.424
AEmmQ deN (-NAG)	C36H63N9O19	925.424
AEmmK deN (-NAG)	C37H67N9O18	925.46
AEDA (OAc)	C36H58N6O22	926.36
AEmAAH anh (-NAG)	C38H58N10O17	926.398
AEmmS (-NAG)	C36H62N8O20	926.408
AEmmE deN (-NAG)	C36H62N8O20	926.408
AQmG	C36H62N8O20	926.408
GQmA	C36H62N8O20	926.408
AEmG	C36H61N7O21	927.392
GEmA	C36H61N7O21	927.392
AEmG	C36H61N7O21	927.392
AEmAF (OAc) (-NAG)	C40H61N7O18	927.407
AEmV (deN)	C37H65N7O20	927.428
AEHA anh (OAc)	C38H56N8O19	928.366
AEm (Nglyc) (OAc)	C36H60N6O22	928.376
AEmAAP anh (OAc) (-NAG)	C39H60N8O18	928.403
AEmmM deN (-NAG)	C36H64N8O18S	928.406
AEmT deN	C36H63N7O21	929.408
AEmAAY deN (-NAG)	C39H62N8O18	930.418
AEmAAV anh (OAc) (-NAG)	C39H62N8O18	930.418
AEmC deN	C35H61N7O20S	931.369
AEmAAAA anh (-NAG)	C38H61N9O18	931.413
AEYA	C39H60N6O20	932.386
AEYA	C39H60N6O20	932.386
AEmAAT anh (OAc) (-NAG)	C38H60N8O19	932.397
AEmAm anh (OAc) (-NAG)	C38H60N8O19	932.397
AEmmL anh (-NAG)	C39H64N8O18	932.434
AEmmN anh (-NAG)	C37H59N9O19	933.393
AEmAAC anh (OAc) (-NAG)	C37H58N8O18S	934.359
AEm (OAc anh) (OAc)	C38H58N6O21	934.366
2x NAG-NAM (deN)	C36H62N4O24	934.375
GQmG (anh) (OAc)	C37H58N8O20	934.377
AEmmD anh (-NAG)	C37H58N8O20	934.377
AES -AEm ami anh (-NAG)	C37H58N8O20	934.377
AEmmH deN (-NAG)	C37H62N10O18	934.424
GEmG (anh) (OAc)	C37H57N7O21	935.361
AEWA anh	C41H57N7O18	935.376
AEmAAAP deN (-NAG)	C38H65N9O18	935.445
AEmQ (deN anh)	C37H60N8O20	936.392
GEmAA (deN anh)	C37H60N8O20	936.392
AQmA (Nglyc anh)	C37H60N8O20	936.392
AEmAG (deN anh)	C37H60N8O20	936.392
AEmAAF anh (-NAG)	C41H60N8O17	936.408
AEmK (deN anh)	C38H64N8O19	936.429
AEmmP (-NAG)	C38H64N8O19	936.429
AEmAR (OAc) (-NAG)	C37H64N10O18	936.44
AEmS (anh)	C37H59N7O21	937.376
AEmA (Nglyc anh)	C37H59N7O21	937.376
AEmS anh	C37H59N7O21	937.376
AEmAAAG (-NAG)	C37H63N9O19	937.424
AEmAAQ (-NAG)	C37H63N9O19	937.424
AEmAAK (-NAG)	C38H67N9O18	937.46
AEmAAAV deN (-NAG)	C38H67N9O18	937.46
AEFA anh (OAc)	C41H58N6O19	938.376
AEmAAS (OAc) (-NAG)	C37H62N8O20	938.408
AEmmG (OAc) (-NAG)	C37H62N8O20	938.408
AEmmV (-NAG)	C38H66N8O19	938.444
AEmM (deN anh)	C37H61N7O19S	939.374
AEQA (OAc)	C37H61N7O21	939.392
AEKA (OAc)	C38H65N7O20	939.428
AEmAAAT deN (-NAG)	C37H65N9O19	939.44
AEmAmA deN (-NAG)	C37H65N9O19	939.44
AEEA (OAc)	C37H60N6O22	940.376
AEmAAM (-NAG)	C37H64N8O18S	940.406
AEmmT (-NAG)	C37H64N8O20	940.424
AEDabAA	C37H64N8O20	940.424
AQmA	C37H64N8O20	940.424
AEmAAAC deN (-NAG)	C36H63N9O18S	941.401
AEmA	C37H63N7O21	941.408
AEmA	C37H63N7O21	941.408
AEmL deN	C38H67N7O20	941.444
AEmL (deN)	C38H67N7O20	941.444
AEMA (OAc)	C37H62N6O20S	942.374
AEmmC (-NAG)	C36H62N8O19S	942.385
AEmN deN	C36H62N8O21	942.403
AEmD deN	C36H61N7O22	943.387
GEmA (Nglyc)	C36H61N7O22	943.387
AEmAY (OAc) (-NAG)	C40H61N7O19	943.402
AEmAAE deN (-NAG)	C35H60N8O22	944.382
AEP -AEm ami anh (-NAG)	C39H60N8O19	944.397
AEmmF deN (-NAG)	C40H64N8O18	944.434
AEmAAL anh (OAc) (-NAG)	C40H64N8O18	944.434
AEmAAN anh (OAc) (-NAG)	C38H59N9O19	945.393
AEmAAR anh (-NAG)	C38H63N11O17	945.44
AEmAAD anh (OAc) (-NAG)	C38H58N8O20	946.377
AEG -AEm ami anh (OAc) (-NAG)	C38H58N8O20	946.377
AEmAW anh (OAc) (-NAG)	C42H58N8O17	946.392
AEV -AEm ami anh (-NAG)	C39H62N8O19	946.413
AEmAA-mEA (2ami) (OAc)	C38H62N10O18	946.424
AEmA-AmEA (2ami) (OAc)	C38H62N10O18	946.424
AEmAAH (-NAG)	C38H62N10O18	946.424
AEmP anh	C39H61N7O20	947.397
AEmP (anh)	C39H61N7O20	947.397
AERA anh (OAc)	C38H61N9O19	947.408
AERA anh (OAc)	C38H61N9O19	947.408
AEmAAAS anh (-NAG)	C38H61N9O19	947.408
AEmAmG anh (-NAG)	C38H61N9O19	947.408
AEmmQ anh (-NAG)	C38H61N9O19	947.408
AEmmK anh (-NAG)	C39H65N9O18	947.445
GQmA (anh) (OAc)	C38H60N8O20	948.392
AEHA (OAc)	C38H60N8O20	948.392
AEmmE anh (-NAG)	C38H60N8O20	948.392
AET -AEm ami anh (-NAG)	C38H60N8O20	948.392
AEmmS anh (OAc) (-NAG)	C38H60N8O20	948.392
AEmAAP (OAc) (-NAG)	C39H64N8O19	948.429
GEmA (OAc anh)	C38H59N7O21	949.376
AEmG (anh) (OAc)	C38H59N7O21	949.376
AEmG anh (OAc)	C38H59N7O21	949.376
AEmV (anh)	C39H63N7O20	949.413
AEmV anh	C39H63N7O20	949.413
AQmAA (deN anh)	C38H63N9O19	949.424
AEC -AEm ami anh (-NAG)	C37H58N8O19S	950.354
GEmGG (anh)	C37H58N8O21	950.372
AEmmM anh (-NAG)	C38H62N8O18S	950.39
AEmAA (deN anh)	C38H62N8O20	950.408
AEmAAV (OAc) (-NAG)	C39H66N8O19	950.444
AEmT (anh)	C38H61N7O21	951.392
AEmT anh	C38H61N7O21	951.392
AEmAAAA (-NAG)	C38H65N9O19	951.44
AEmAAAL deN (-NAG)	C39H69N9O18	951.476
AEmAAY anh (-NAG)	C41H60N8O18	952.403
AEmAAT (OAc) (-NAG)	C38H64N8O20	952.424
AEmAm (OAc) (-NAG)	C38H64N8O20	952.424
AEmAAAN deN (-NAG)	C37H64N10O19	952.435
AEmmL (-NAG)	C39H68N8O19	952.46
AEmC anh	C37H59N7O20S	953.354
AEmC (anh)	C37H59N7O20S	953.354
AEmmN (-NAG)	C37H63N9O20	953.419
AEmAAAD deN (-NAG)	C37H63N9O20	953.419
AEmAAW deN (-NAG)	C41H63N9O17	953.434
AEmmR deN (-NAG)	C37H67N11O18	953.467
AEYA anh (OAc)	C41H58N6O20	954.371
AEmAAC (OAc) (-NAG)	C37H62N8O19S	954.385
GQmG (OAc)	C37H62N8O21	954.403
AEmmD (-NAG)	C37H62N8O21	954.403
AES -AEm ami (-NAG)	C37H62N8O21	954.403
GEmG (OAc)	C37H61N7O22	955.387
AEmF (deN anh)	C41H61N7O19	955.402
AEWA	C41H61N7O19	955.402
AEWA	C41H61N7O19	955.402
AEmAmS deN (-NAG)	C37H65N9O20	955.435
2x NAG-NAM (anh)	C38H60N4O24	956.36
AEmmH anh (-NAG)	C39H60N10O18	956.409
AEmQ (deN)	C37H64N8O21	956.419
GEmAA (deN)	C37H64N8O21	956.419
AQmA (Nglyc)	C37H64N8O21	956.419
AEmAG (deN)	C37H64N8O21	956.419
AEmQ deN	C37H64N8O21	956.419
AEmAG deN	C37H64N8O21	956.419
AEmAAF (-NAG)	C41H64N8O18	956.434
AEmK deN	C38H68N8O20	956.455
AEmK (deN)	C38H68N8O20	956.455
AEmS	C37H63N7O22	957.403
AEmE deN	C37H63N7O22	957.403
AEmS	C37H63N7O22	957.403
AEmA (Nglyc)	C37H63N7O22	957.403
AEmAAAP anh (-NAG)	C40H63N9O18	957.429
AEmV	C38H67N7O21	957.439
AEFA (OAc)	C41H62N6O20	958.402
AEmmP anh (OAc) (-NAG)	C40H62N8O19	958.413
AEmM deN	C37H65N7O20S	959.401
AEmM (deN)	C37H65N7O20S	959.401
AEmAAAG anh (OAc) (-NAG)	C39H61N9O19	959.408
AEmAAQ anh (OAc) (-NAG)	C39H61N9O19	959.408
AEmAAAV anh (-NAG)	C40H65N9O18	959.445
AEmAAK anh (OAc) (-NAG)	C40H65N9O18	959.445
AEmmY deN (-NAG)	C40H64N8O19	960.429
AEL -AEm ami anh (-NAG)	C40H64N8O19	960.429
AEmmV anh (OAc) (-NAG)	C40H64N8O19	960.429
AEN -AEm ami anh (-NAG)	C38H59N9O20	961.388
AEmAAAT anh (-NAG)	C39H63N9O19	961.424
AEmAmA anh (-NAG)	C39H63N9O19	961.424
AED -AEm ami anh (-NAG)	C38H58N8O21	962.372
AEmAAM anh (OAc) (-NAG)	C39H62N8O18S	962.39
AEDabAA (anh) (OAc)	C39H62N8O20	962.408
AQmA (anh) (OAc)	C39H62N8O20	962.408
AEmmT anh (OAc) (-NAG)	C39H62N8O20	962.408
AQmA (OAc anh)	C39H62N8O20	962.408
AEmAAAC anh (-NAG)	C38H61N9O18S	963.386
AEmA (OAc anh)	C39H61N7O21	963.392
AEmA (anh) (OAc)	C39H61N7O21	963.392
AEmA anh (OAc)	C39H61N7O21	963.392
AEmL anh	C40H65N7O20	963.428
AEmL (anh)	C40H65N7O20	963.428
AEmmC anh (OAc) (-NAG)	C38H60N8O19S	964.37
AEmN (anh)	C38H60N8O21	964.387
AEmGG (anh)	C38H60N8O21	964.387
GEmAG (anh)	C38H60N8O21	964.387
AEmN anh	C38H60N8O21	964.387
AEP -AEm ami (-NAG)	C39H64N8O20	964.424
AEmR (deN anh)	C38H64N10O19	964.435
AEmAAL (OAc) (-NAG)	C40H68N8O19	964.46
GEmA (Nglyc anh) (OAc)	C38H59N7O22	965.371
AEmD anh	C38H59N7O22	965.371
AEmD (anh)	C38H59N7O22	965.371
AEmH deN	C38H63N9O20	965.419
AEmAAN (OAc) (-NAG)	C38H63N9O20	965.419
AEmAmP deN (-NAG)	C39H67N9O19	965.455
AEmAAR (-NAG)	C38H67N11O18	965.467
AEmAAE anh (-NAG)	C37H58N8O22	966.367
AEmAAD (OAc) (-NAG)	C38H62N8O21	966.403
AEG -AEm ami (OAc) (-NAG)	C38H62N8O21	966.403
AEmmF anh (-NAG)	C42H62N8O18	966.418
AEmAW (OAc) (-NAG)	C42H62N8O18	966.418
AEV -AEm ami (-NAG)	C39H66N8O20	966.439
AEmAAAQ deN (-NAG)	C38H66N10O19	966.451
AEmAAAK deN (-NAG)	C39H70N10O18	966.487
AEmP	C39H65N7O21	967.423
AEmP	C39H65N7O21	967.423
AERA (OAc)	C38H65N9O20	967.435
AERA (OAc)	C38H65N9O20	967.435
AEmAAAS (-NAG)	C38H65N9O20	967.435
AEmAmG (-NAG)	C38H65N9O20	967.435
AEmmQ (-NAG)	C38H65N9O20	967.435
AEmAAAE deN (-NAG)	C38H65N9O20	967.435
AEmmK (-NAG)	C39H69N9O19	967.471
AEmAmV deN (-NAG)	C39H69N9O19	967.471
AEG +NAGNAM deN anh (-NAG)	C38H60N6O23	968.371
AEmAAH anh (OAc) (-NAG)	C40H60N10O18	968.409
AQmG (OAc)	C38H64N8O21	968.419
GQmA (OAc)	C38H64N8O21	968.419
AEmmE (-NAG)	C38H64N8O21	968.419
AET -AEm ami (-NAG)	C38H64N8O21	968.419
AEmmS (OAc) (-NAG)	C38H64N8O21	968.419
AEmG (OAc)	C38H63N7O22	969.403
GEmA (OAc)	C38H63N7O22	969.403
AEmG (OAc)	C38H63N7O22	969.403
AEmG (OAc)	C38H63N7O22	969.403
GEmA (OAc)	C38H63N7O22	969.403
AEmAAAM deN (-NAG)	C38H67N9O18S	969.432
AEmV	C39H67N7O21	969.439
AEmAmT deN (-NAG)	C38H67N9O20	969.45
AQmAA (deN)	C38H67N9O20	969.45
AEC -AEm ami (-NAG)	C37H62N8O20S	970.38
GEmGG	C37H62N8O22	970.398
AEmmM (-NAG)	C38H66N8O19S	970.416
AEmAA (deN)	C38H66N8O21	970.434
AEmAA deN	C38H66N8O21	970.434
AEmY (deN anh)	C41H61N7O20	971.397
AEmAmC deN (-NAG)	C37H65N9O19S	971.412
AEmT	C38H65N7O22	971.418
AEmT	C38H65N7O22	971.418
2x NAG-NAM (Nglyc anh)	C38H60N4O25	972.355
AEmAAY (-NAG)	C41H64N8O19	972.429
AEmC	C37H63N7O21S	973.38
AEmC	C37H63N7O21S	973.38
AEmAAAA anh (OAc) (-NAG)	C40H63N9O19	973.424
AEmAAAL anh (-NAG)	C41H67N9O18	973.46
AEYA (OAc)	C41H62N6O21	974.397
AEmAAAN anh (-NAG)	C39H62N10O19	974.419
AEmmL anh (OAc) (-NAG)	C41H66N8O19	974.444
AEmAAAD anh (-NAG)	C39H61N9O20	975.403
AEG -AEmA ami anh (-NAG)	C39H61N9O20	975.403
AEQ -AEm ami anh (-NAG)	C39H61N9O20	975.403
AEGA -AEm ami anh (-NAG)	C39H61N9O20	975.403
AEmmN anh (OAc) (-NAG)	C39H61N9O20	975.403
AEmAAW anh (-NAG)	C43H61N9O17	975.419
AEmF deN	C41H65N7O20	975.428
AEmF (deN)	C41H65N7O20	975.428
AEK -AEm ami anh (-NAG)	C40H65N9O19	975.44
AEmAA-AmEA (2ami)	C39H65N11O18	975.451
AEmmR anh (-NAG)	C39H65N11O18	975.451
AEmAAAH deN (-NAG)	C39H65N11O18	975.451
2x NAG-NAM	C38H64N4O25	976.386
AEE -AEm ami anh (-NAG)	C39H60N8O21	976.387
AEmmD anh (OAc) (-NAG)	C39H60N8O21	976.387
AES -AEm ami anh (OAc) (-NAG)	C39H60N8O21	976.387
AEmAA (Nglyc anh)	C40H64N8O20	976.424
AEmmH (-NAG)	C39H64N10O19	976.435
AEWA anh (OAc)	C43H59N7O19	977.387
AEmAmS anh (-NAG)	C39H63N9O20	977.419
AQmQ (anh)	C39H63N9O20	977.419
GQmAA (anh)	C39H63N9O20	977.419
AQmAG (anh)	C39H63N9O20	977.419
AEmAAAP (-NAG)	C40H67N9O19	977.455
AEM -AEm ami anh (-NAG)	C39H62N8O19S	978.385
AEmQ (anh)	C39H62N8O21	978.403
AEmAG (anh)	C39H62N8O21	978.403
GEmAA (anh)	C39H62N8O21	978.403
AQmA (Nglyc anh) (OAc)	C39H62N8O21	978.403
AEmQ anh	C39H62N8O21	978.403
AEmAG anh	C39H62N8O21	978.403
AEmAAF anh (OAc) (-NAG)	C43H62N8O18	978.418
AEmK anh	C40H66N8O20	978.439
AEmmP (OAc) (-NAG)	C40H66N8O20	978.439
AEmK (anh)	C40H66N8O20	978.439
AEmAV (deN anh)	C40H66N8O20	978.439
AEmS (anh) (OAc)	C39H61N7O22	979.387
AEmA (Nglyc anh) (OAc)	C39H61N7O22	979.387
AEmE anh	C39H61N7O22	979.387
AEmS anh (OAc)	C39H61N7O22	979.387
AEmE (anh)	C39H61N7O22	979.387
AEmV anh (OAc)	C40H65N7O21	979.423
AEmAAAG (OAc) (-NAG)	C39H65N9O20	979.435
AEmAAQ (OAc) (-NAG)	C39H65N9O20	979.435
AEmAAAV (-NAG)	C40H69N9O19	979.471
AEmAAK (OAc) (-NAG)	C40H69N9O19	979.471
AEL -AEm ami (-NAG)	C40H68N8O20	980.455
AEmmV (OAc) (-NAG)	C40H68N8O20	980.455
AEmM anh	C39H63N7O20S	981.385
AEmM (anh)	C39H63N7O20S	981.385
AEN -AEm ami (-NAG)	C38H63N9O21	981.414
AEmAAAT (-NAG)	C39H67N9O20	981.45
AEmAmA (-NAG)	C39H67N9O20	981.45
AEmAmL deN (-NAG)	C40H71N9O19	981.487
AED -AEm ami (-NAG)	C38H62N8O22	982.398
AEmmY anh (-NAG)	C42H62N8O19	982.413
AEmAAM (OAc) (-NAG)	C39H66N8O19S	982.416
AQmA (OAc)	C39H66N8O21	982.434
AEDabAA (OAc)	C39H66N8O21	982.434
AQmA (OAc)	C39H66N8O21	982.434
AEmmT (OAc) (-NAG)	C39H66N8O21	982.434
AEmAmN deN (-NAG)	C38H66N10O20	982.445
AEmAAAC (-NAG)	C38H65N9O19S	983.412
AEmA (OAc)	C39H65N7O22	983.418
AEmA (OAc)	C39H65N7O22	983.418
AEmA (OAc)	C39H65N7O22	983.418
AEmAmD deN (-NAG)	C38H65N9O21	983.43
AEmmW deN (-NAG)	C42H65N9O18	983.445
AEmL	C40H69N7O21	983.455
AEmL	C40H69N7O21	983.455
AEmmC (OAc) (-NAG)	C38H64N8O20S	984.396
AEH -AEm ami anh (-NAG)	C40H60N10O19	984.404
AEmN	C38H64N8O22	984.414
AEmN	C38H64N8O22	984.414
AEmGG	C38H64N8O22	984.414
GEmAG	C38H64N8O22	984.414
AEmR (deN)	C38H68N10O20	984.461
AEmR deN	C38H68N10O20	984.461
(NAG-NAM)-A (deN anh)	C39H63N5O24	985.386
AEmD	C38H63N7O23	985.398
GEmA (Nglyc) (OAc)	C38H63N7O23	985.398
AEmD	C38H63N7O23	985.398
AEmAAAF deN (-NAG)	C42H67N9O18	985.46
AEmAAE (-NAG)	C37H62N8O23	986.393
AEP -AEm ami anh (OAc) (-NAG)	C41H62N8O20	986.408
AEmAS deN	C38H66N8O22	986.429
AEmmF (-NAG)	C42H66N8O19	986.444
AEmAV deN	C39H70N8O21	986.466
AEmH anh	C40H61N9O20	987.403
AEmH (anh)	C40H61N9O20	987.403
AEmAmP anh (-NAG)	C41H65N9O19	987.44
AEmAAR anh (OAc) (-NAG)	C40H65N11O18	987.451
AEG +NAGNAM deN (-NAG)	C38H64N6O24	988.397
AEV -AEm ami anh (OAc) (-NAG)	C41H64N8O20	988.424
AEmAAAQ anh (-NAG)	C40H64N10O19	988.435
AEmAAH (OAc) (-NAG)	C40H64N10O19	988.435
AEmAAAK anh (-NAG)	C41H68N10O18	988.471
AEmP (anh) (OAc)	C41H63N7O21	989.408
AEmP anh (OAc)	C41H63N7O21	989.408
AEmAAAE anh (-NAG)	C40H63N9O20	989.419
AEmAAAS anh (OAc) (-NAG)	C40H63N9O20	989.419
AEmAmG anh (OAc) (-NAG)	C40H63N9O20	989.419
AEmmQ anh (OAc) (-NAG)	C40H63N9O20	989.419
AEmAmV anh (-NAG)	C41H67N9O19	989.455
AEmmK anh (OAc) (-NAG)	C41H67N9O19	989.455
AEmmE anh (OAc) (-NAG)	C40H62N8O21	990.403
AET -AEm ami anh (OAc) (-NAG)	C40H62N8O21	990.403
GEmA (OAc anh) (OAc)	C40H61N7O22	991.387
AEmAAAM anh (-NAG)	C40H65N9O18S	991.417
AEmY (deN)	C41H65N7O21	991.423
AEmV (anh) (OAc)	C41H65N7O21	991.423
AEmY deN	C41H65N7O21	991.423
AQmAA (deN anh) (OAc)	C40H65N9O20	991.435
AEmAmT anh (-NAG)	C40H65N9O20	991.435
AQmAA (anh)	C40H65N9O20	991.435
AEC -AEm ami anh (OAc) (-NAG)	C39H60N8O20S	992.364
2x NAG-NAM (Nglyc)	C38H64N4O26	992.381
GEmGG (anh) (OAc)	C39H60N8O22	992.382
AEmmM anh (OAc) (-NAG)	C40H64N8O19S	992.401
AEmAA (anh)	C40H64N8O21	992.419
AEmAA anh	C40H64N8O21	992.419
AEmAL (deN anh)	C41H68N8O20	992.455
AEmAmC anh (-NAG)	C39H63N9O19S	993.396
AEmT (anh) (OAc)	C40H63N7O22	993.403
AEmT anh (OAc)	C40H63N7O22	993.403
AEmAAAA (OAc) (-NAG)	C40H67N9O20	993.45
AEmAAAL (-NAG)	C41H71N9O19	993.487
AEmGS (anh)	C39H62N8O22	994.398
GEmAA (Nglyc anh)	C39H62N8O22	994.398
AEmAG (Nglyc anh)	C39H62N8O22	994.398
AEmW (deN anh)	C43H62N8O19	994.413
AEF -AEm ami anh (-NAG)	C43H62N8O19	994.413
AEmAAY anh (OAc) (-NAG)	C43H62N8O19	994.413
AEmK (Nglyc anh)	C40H66N8O21	994.434
AEmAAAN (-NAG)	C39H66N10O20	994.445
AEmmL (OAc) (-NAG)	C41H70N8O20	994.471
AEmAAAR deN (-NAG)	C39H70N12O18	994.493
AEmC (anh) (OAc)	C39H61N7O21S	995.364
AEmC anh (OAc)	C39H61N7O21S	995.364
AEmAAAD (-NAG)	C39H65N9O21	995.43
AEG -AEmA ami (-NAG)	C39H65N9O21	995.43
AEQ -AEm ami (-NAG)	C39H65N9O21	995.43
AEGA -AEm ami (-NAG)	C39H65N9O21	995.43
AEmmN (OAc) (-NAG)	C39H65N9O21	995.43
AEmAAW (-NAG)	C43H65N9O18	995.445
AEK -AEm ami (-NAG)	C40H69N9O20	995.466
AEmmR (-NAG)	C39H69N11O19	995.477
AEE -AEm ami (-NAG)	C39H64N8O22	996.414
AEmmD (OAc) (-NAG)	C39H64N8O22	996.414
AES -AEm ami (OAc) (-NAG)	C39H64N8O22	996.414
AEmAP deN	C40H68N8O21	996.45
AEmAmAG deN (-NAG)	C39H68N10O20	996.461
AEmAmQ deN (-NAG)	C39H68N10O20	996.461
AEmAmK deN (-NAG)	C40H72N10O19	996.498
AEmF anh	C43H63N7O20	997.413
AEWA (OAc)	C43H63N7O20	997.413
AEmF (anh)	C43H63N7O20	997.413
AEmAAAH anh (-NAG)	C41H63N11O18	997.435
GQmAA	C39H67N9O21	997.445
AQmAG	C39H67N9O21	997.445
AEmAmS (-NAG)	C39H67N9O21	997.445
AEmAmE deN (-NAG)	C39H67N9O21	997.445
2x NAG-NAM (anh) (OAc)	C40H62N4O25	998.37
AES +NAGNAM deN anh (-NAG)	C39H62N6O24	998.382
AEM -AEm ami (-NAG)	C39H66N8O20S	998.411
AEmmH anh (OAc) (-NAG)	C41H62N10O19	998.419
AQmA (Nglyc) (OAc)	C39H66N8O22	998.429
AEmQ	C39H66N8O22	998.429
AEmAG	C39H66N8O22	998.429
AEmAG	C39H66N8O22	998.429
AEmQ	C39H66N8O22	998.429
GEmAA	C39H66N8O22	998.429
AEmAAF (OAc) (-NAG)	C43H66N8O19	998.444
AEmK	C40H70N8O21	998.466
AEmAV (deN)	C40H70N8O21	998.466
AEmK	C40H70N8O21	998.466
AEmE	C39H65N7O23	999.413
AEmS (OAc)	C39H65N7O23	999.413
AEmA (Nglyc) (OAc)	C39H65N7O23	999.413
AEmE	C39H65N7O23	999.413
AEmS (OAc)	C39H65N7O23	999.413
AEmAAAP anh (OAc) (-NAG)	C42H65N9O19	999.44
AEmAmM deN (-NAG)	C39H69N9O19S	999.443
AEmV (OAc)	C40H69N7O22	999.45
AEmm deN	C39H68N8O22	1000.44
AEmAT deN	C39H68N8O22	1000.44
AEmM	C39H67N7O21S	1001.41
AEmM	C39H67N7O21S	1001.41
AEmAAAY deN (-NAG)	C42H67N9O19	1001.46
AEmAAAV anh (OAc) (-NAG)	C42H67N9O19	1001.46
AEmAC deN	C38H66N8O21S	1002.41
AEmmY (-NAG)	C42H66N8O20	1002.44
AEL -AEm ami anh (OAc) (-NAG)	C42H66N8O20	1002.44
AEN -AEm ami anh (OAc) (-NAG)	C40H61N9O21	1003.4
AEmAAAT anh (OAc) (-NAG)	C41H65N9O20	1003.43
AEmAmA anh (OAc) (-NAG)	C41H65N9O20	1003.43
AER -AEm ami anh (-NAG)	C40H65N11O19	1003.45
AEmAmL anh (-NAG)	C42H69N9O19	1003.47
AED -AEm ami anh (OAc) (-NAG)	C40H60N8O22	1004.38
AEmGP (anh)	C41H64N8O21	1004.42
AQmA (OAc anh) (OAc)	C41H64N8O21	1004.42
AEmAmN anh (-NAG)	C40H64N10O20	1004.43
AEH -AEm ami (-NAG)	C40H64N10O20	1004.43
AEmAAAC anh (OAc) (-NAG)	C40H63N9O19S	1005.4
AEmA (OAc anh) (OAc)	C41H63N7O22	1005.4
(NAG-NAM)-A (deN)	C39H67N5O25	1005.41
AEmAmD anh (-NAG)	C40H63N9O21	1005.41
AES -AEmA ami anh (-NAG)	C40H63N9O21	1005.41
AESA -AEm ami anh (-NAG)	C40H63N9O21	1005.41
AESA -AEm ami anh (-NAG)	C40H63N9O21	1005.41
AEmmW anh (-NAG)	C44H63N9O18	1005.43
AEmL (anh) (OAc)	C42H67N7O21	1005.44
AEmL anh (OAc)	C42H67N7O21	1005.44
AEmAmH deN (-NAG)	C40H67N11O19	1005.46
AEmN (anh) (OAc)	C40H62N8O22	1006.4
AEmGG (anh) (OAc)	C40H62N8O22	1006.4
GEmAG (anh) (OAc)	C40H62N8O22	1006.4
AEmN anh (OAc)	C40H62N8O22	1006.4
AEmGV (anh)	C41H66N8O21	1006.43
AEP -AEm ami (OAc) (-NAG)	C41H66N8O21	1006.43
AEmR (anh)	C40H66N10O20	1006.45
AEmR anh	C40H66N10O20	1006.45
AEmD (anh) (OAc)	C40H61N7O23	1007.38
AEmD anh (OAc)	C40H61N7O23	1007.38
AEmH	C40H65N9O21	1007.43
AQmAA (Nglyc anh)	C40H65N9O21	1007.43
AEmH	C40H65N9O21	1007.43
AEmAAAF anh (-NAG)	C44H65N9O18	1007.44
AEmAmP (-NAG)	C41H69N9O20	1007.47
AEmAK (deN anh)	C41H69N9O20	1007.47
AEmAAR (OAc) (-NAG)	C40H69N11O19	1007.48
AEmAAE anh (OAc) (-NAG)	C39H60N8O23	1008.38
AEP +NAGNAM deN anh (-NAG)	C41H64N6O23	1008.4
AEmAS anh	C40H64N8O22	1008.41
AEmAS (anh)	C40H64N8O22	1008.41
AEmGT (anh)	C40H64N8O22	1008.41
AEm-EA (ami deN anh)	C40H64N8O22	1008.41
AEmmF anh (OAc) (-NAG)	C44H64N8O19	1008.43
AEmAV anh	C41H68N8O21	1008.45
AEV -AEm ami (OAc) (-NAG)	C41H68N8O21	1008.45
AEmAAAQ (-NAG)	C40H68N10O20	1008.46
AEmAAAK (-NAG)	C41H72N10O19	1008.5
AEmP (OAc)	C41H67N7O22	1009.43
AEmP (OAc)	C41H67N7O22	1009.43
AEmAAAE (-NAG)	C40H67N9O21	1009.45
AEmAAAS (OAc) (-NAG)	C40H67N9O21	1009.45
AEmAmG (OAc) (-NAG)	C40H67N9O21	1009.45
AEmmQ (OAc) (-NAG)	C40H67N9O21	1009.45
AEmAmV (-NAG)	C41H71N9O20	1009.48
AEmmK (OAc) (-NAG)	C41H71N9O20	1009.48
AEmGC (anh)	C39H62N8O21S	1010.38
AEG +NAGNAM anh (-NAG)	C40H62N6O24	1010.38
AEY -AEm ami anh (-NAG)	C43H62N8O20	1010.41
AEmAM (deN anh)	C40H66N8O20S	1010.41
AEV +NAGNAM deN anh (-NAG)	C41H66N6O23	1010.42
AEmmE (OAc) (-NAG)	C40H66N8O22	1010.43
AET -AEm ami (OAc) (-NAG)	C40H66N8O22	1010.43
AEmAmAA deN (-NAG)	C40H70N10O20	1010.48
AEmG (OAc) (OAc)	C40H65N7O23	1011.41
GEmA (OAc) (OAc)	C40H65N7O23	1011.41
AEmAAAM (-NAG)	C40H69N9O19S	1011.44
AEmV (OAc)	C41H69N7O22	1011.45
AQmAA	C40H69N9O21	1011.46
AEmAmT (-NAG)	C40H69N9O21	1011.46
AEC -AEm ami (OAc) (-NAG)	C39H64N8O21S	1012.39
AET +NAGNAM deN anh (-NAG)	C40H64N6O24	1012.4
GEmGG (OAc)	C39H64N8O23	1012.41
AEmmM (OAc) (-NAG)	C40H68N8O20S	1012.43
AEmAA	C40H68N8O22	1012.44
AEmAA	C40H68N8O22	1012.44
AEmAL (deN)	C41H72N8O21	1012.48
AEmAL deN	C41H72N8O21	1012.48
AEmY (anh)	C43H63N7O21	1013.41
AEmY anh	C43H63N7O21	1013.41
AEmAmC (-NAG)	C39H67N9O20S	1013.42
AEmT (OAc)	C40H67N7O23	1013.43
AEmT (OAc)	C40H67N7O23	1013.43
AEmAN deN	C39H67N9O22	1013.44
AEC +NAGNAM deN anh (-NAG)	C39H62N6O23S	1014.36
2x NAG-NAM (Nglyc anh) (OAc)	C40H62N4O26	1014.37
AEmGS	C39H66N8O23	1014.42
GEmAA (Nglyc)	C39H66N8O23	1014.42
AEMAG (Nglyc)	C39H66N8O23	1014.42
AEmAD deN	C39H66N8O23	1014.42
AEmW deN	C43H66N8O20	1014.44
AEF -AEm ami (-NAG)	C43H66N8O20	1014.44
AEmAAY (OAc) (-NAG)	C43H66N8O20	1014.44
AEmW (deN)	C43H66N8O20	1014.44
AEmK (Nglyc)	C40H70N8O22	1014.46
AEmC (OAc)	C39H65N7O22S	1015.39
AEmC (OAc)	C39H65N7O22S	1015.39
AEP -AEmA ami anh (-NAG)	C42H65N9O20	1015.43
AEPA -AEm ami anh (-NAG)	C42H65N9O20	1015.43
AEmAmF deN (-NAG)	C43H69N9O19	1015.47
AEmAAAL anh (OAc) (-NAG)	C43H69N9O19	1015.47
AEmAAAN anh (OAc) (-NAG)	C41H64N10O20	1016.43
AEmAAAR anh (-NAG)	C41H68N12O18	1016.48
AEmAAAD anh (OAc) (-NAG)	C41H63N9O21	1017.41
AEG -AEmA ami anh (OAc) (-NAG)	C41H63N9O21	1017.41
AEQ -AEm ami anh (OAc) (-NAG)	C41H63N9O21	1017.41
AEGA -AEm ami anh (OAc) (-NAG)	C41H63N9O21	1017.41
AEmAAW anh (OAc) (-NAG)	C45H63N9O18	1017.43
AEmF	C43H67N7O21	1017.44
AEmF	C43H67N7O21	1017.44
AEV -AEmA ami anh (-NAG)	C42H67N9O20	1017.45
AEVA -AEm ami anh (-NAG)	C42H67N9O20	1017.45
AEVA -AEm ami anh (-NAG)	C42H67N9O20	1017.45
AEK -AEm ami anh (OAc) (-NAG)	C42H67N9O20	1017.45
AEmAA-AmEA (2ami) (OAc)	C41H67N11O19	1017.46
AEmAAAH (-NAG)	C41H67N11O19	1017.46
AEmmR anh (OAc) (-NAG)	C41H67N11O19	1017.46
2x NAG-NAM (OAc)	C40H66N4O26	1018.4
AEE -AEm ami anh (OAc) (-NAG)	C41H62N8O22	1018.4
AES +NAGNAM deN (-NAG)	C39H66N6O25	1018.41
AEmAP (anh)	C42H66N8O21	1018.43
AEmAA (Nglyc anh) (OAc)	C42H66N8O21	1018.43
AEmAP anh	C42H66N8O21	1018.43
AEmAmAG anh (-NAG)	C41H66N10O20	1018.45
AEmAmQ anh (-NAG)	C41H66N10O20	1018.45
AEmmH (OAc) (-NAG)	C41H66N10O20	1018.45
AEmAmK anh (-NAG)	C42H70N10O19	1018.48
AQmQ (anh) (OAc)	C41H65N9O21	1019.43
GQmAA (anh) (OAc)	C41H65N9O21	1019.43
AQmAG (anh) (OAc)	C41H65N9O21	1019.43
AEmAmE anh (-NAG)	C41H65N9O21	1019.43
AET -AEmA ami anh (-NAG)	C41H65N9O21	1019.43
AEm -AEm ami anh (-NAG)	C41H65N9O21	1019.43
AETA -AEm ami anh (-NAG)	C41H65N9O21	1019.43
AEmAmS anh (OAc) (-NAG)	C41H65N9O21	1019.43
AEmAAAP (OAc) (-NAG)	C42H69N9O20	1019.47
AEM -AEm ami anh (OAc) (-NAG)	C41H64N8O20S	1020.4
AEmQ (anh) (OAc)	C41H64N8O22	1020.41
AEmAG (anh) (OAc)	C41H64N8O22	1020.41
GEmAA (anh) (OAc)	C41H64N8O22	1020.41
AEmQ anh (OAc)	C41H64N8O22	1020.41
AEmAG anh (OAc)	C41H64N8O22	1020.41
GEmAA (OAc anh)	C41H64N8O22	1020.41
AEmAG (OAc anh)	C41H64N8O22	1020.41
AEmAV (anh)	C42H68N8O21	1020.45
AEmLG (anh)	C42H68N8O21	1020.45
AEmK (OAc anh)	C42H68N8O21	1020.45
AEmK (anh) (OAc)	C42H68N8O21	1020.45
AEmK anh (OAc)	C42H68N8O21	1020.45
AEC -AEmA ami anh (-NAG)	C40H63N9O20S	1021.39
AECA -AEm ami anh (-NAG)	C40H63N9O20S	1021.39
AEmE (anh) (OAc)	C41H63N7O23	1021.4
AEmE anh (OAc)	C41H63N7O23	1021.4
AEmGN (anh)	C40H63N9O22	1021.41
AEmAmM anh (-NAG)	C41H67N9O19S	1021.43
AEmAAAV (OAc) (-NAG)	C42H71N9O20	1021.48
AEmGD (anh)	C40H62N8O23	1022.39
AEmm anh	C41H66N8O22	1022.43
AEmAT anh	C41H66N8O22	1022.43
AEmAT (anh)	C41H66N8O22	1022.43
AEL -AEm ami (OAc) (-NAG)	C42H70N8O21	1022.47
AEmM (anh) (OAc)	C41H65N7O21S	1023.4
AEmM anh (OAc)	C41H65N7O21S	1023.4
AEN -AEm ami (OAc) (-NAG)	C40H65N9O22	1023.42
AEmAAAY anh (-NAG)	C44H65N9O19	1023.44
AEmAAAT (OAc) (-NAG)	C41H69N9O21	1023.46
AEmAmA (OAc) (-NAG)	C41H69N9O21	1023.46
AER -AEm ami (-NAG)	C40H69N11O20	1023.47
AEmAmL (-NAG)	C42H73N9O20	1023.5
AEmAC (anh)	C40H64N8O21S	1024.39
AEmAC anh	C40H64N8O21S	1024.39
AEmSS (anh)	C40H64N8O23	1024.41
AED -AEm ami (OAc) (-NAG)	C40H64N8O23	1024.41
AEmmY anh (OAc) (-NAG)	C44H64N8O20	1024.42
AEL +NAGNAM deN anh (-NAG)	C42H68N6O23	1024.43
AQmA (OAc) (OAc)	C41H68N8O22	1024.44
AEmAmN (-NAG)	C40H68N10O21	1024.46
AEmAAAW deN (-NAG)	C44H68N10O18	1024.47
AEmAmR deN (-NAG)	C40H72N12O19	1024.5
AEN +NAGNAM deN anh (-NAG)	C40H63N7O24	1025.39
AEmAAAC (OAc) (-NAG)	C40H67N9O20S	1025.42
AEmA (OAc) (OAc)	C41H67N7O23	1025.43
AEmAmD (-NAG)	C40H67N9O22	1025.44
AES -AEmA ami (-NAG)	C40H67N9O22	1025.44
AESA -AEm ami (-NAG)	C40H67N9O22	1025.44
AESA -AEm ami (-NAG)	C40H67N9O22	1025.44
AEmmW (-NAG)	C44H67N9O19	1025.46
AEmL (OAc)	C42H71N7O22	1025.47
AEmL (OAc)	C42H71N7O22	1025.47
AED +NAGNAM deN anh (-NAG)	C40H62N6O25	1026.38
AEH -AEm ami anh (OAc) (-NAG)	C42H62N10O20	1026.41
AEmN (OAc)	C40H66N8O23	1026.42
AEmGG (OAc)	C40H66N8O23	1026.42
GEmAG (OAc)	C40H66N8O23	1026.42
AEmN (OAc)	C40H66N8O23	1026.42
AEmF (deN anh)	C44H66N8O20	1026.44
AEmGV	C41H70N8O22	1026.46
AEmR	C40H70N10O21	1026.47
AEmAmAS deN (-NAG)	C40H70N10O21	1026.47
AEmR	C40H70N10O21	1026.47
(NAG-NAM)-A (anh)	C41H65N5O25	1027.4
AEmD (OAc)	C40H65N7O24	1027.41
AEmD (OAc)	C40H65N7O24	1027.41
AEmAmH anh (-NAG)	C42H65N11O19	1027.45
AQmAA (Nglyc)	C40H69N9O22	1027.46
AEmAAG deN	C40H69N9O22	1027.46
AEmAQ deN	C40H69N9O22	1027.46
AEmAAAF (-NAG)	C44H69N9O19	1027.47
AEmAK (deN)	C41H73N9O21	1027.49
AEmAK deN	C41H73N9O21	1027.49
AEmAAE (OAc) (-NAG)	C39H64N8O24	1028.4
AEP +NAGNAM deN (-NAG)	C41H68N6O24	1028.43
AEmAS	C40H68N8O23	1028.44
AEmGT	C40H68N8O23	1028.44
AEmAA (Nglyc)	C40H68N8O23	1028.44
AEm-EA (ami deN)	C40H68N8O23	1028.44
AEmAS	C40H68N8O23	1028.44
AEmAE deN	C40H68N8O23	1028.44
AEmmF (OAc) (-NAG)	C44H68N8O20	1028.45
AEmAV	C41H72N8O22	1028.48
AEmH (anh) (OAc)	C42H63N9O21	1029.41
AEmH anh (OAc)	C42H63N9O21	1029.41
AEmAmP anh (OAc) (-NAG)	C43H67N9O20	1029.45
AEmGC	C39H66N8O22S	1030.4
AEG +NAGNAM (-NAG)	C40H66N6O25	1030.41
AEY -AEm ami (-NAG)	C43H66N8O21	1030.43
AEmAM (deN)	C40H70N8O21S	1030.44
AEmAM deN	C40H70N8O21S	1030.44
AEV +NAGNAM deN (-NAG)	C41H70N6O24	1030.44
AEmAAAQ anh (OAc) (-NAG)	C42H66N10O20	1030.45
AEmAAAK anh (OAc) (-NAG)	C43H70N10O19	1030.48
AEmAAAE anh (OAc) (-NAG)	C42H65N9O21	1031.43
AEmAmY deN (-NAG)	C43H69N9O20	1031.47
AEL -AEmA ami anh (-NAG)	C43H69N9O20	1031.47
AELA -AEm ami anh (-NAG)	C43H69N9O20	1031.47
AEmAmV anh (OAc) (-NAG)	C43H69N9O20	1031.47
AET +NAGNAM deN (-NAG)	C40H68N6O25	1032.42
AEN -AEmA ami anh (-NAG)	C41H64N10O21	1032.42
AENA -AEm ami anh (-NAG)	C41H64N10O21	1032.42
AEmAmAA anh (-NAG)	C42H68N10O20	1032.46
AED -AEmA ami anh (-NAG)	C41H63N9O22	1033.41
AEDA -AEm ami anh (-NAG)	C41H63N9O22	1033.41
AEmAAAM anh (OAc) (-NAG)	C42H67N9O19S	1033.43
AEmY	C43H67N7O22	1033.43
AEmY	C43H67N7O22	1033.43
AQmAA (OAc anh)	C42H67N9O21	1033.45
AQmAA (anh) (OAc)	C42H67N9O21	1033.45
AEmAmT anh (OAc) (-NAG)	C42H67N9O21	1033.45
AEC +NAGNAM deN (-NAG)	C39H66N6O24S	1034.38
2x NAG-NAM (Nglyc) (OAc)	C40H66N4O27	1034.39
AEmAA (anh) (OAc)	C42H66N8O22	1034.43
AEmAA anh (OAc)	C42H66N8O22	1034.43
AEmPS (anh)	C42H66N8O22	1034.43
AEmAA (OAc anh)	C42H66N8O22	1034.43
AEmAL (anh)	C43H70N8O21	1034.47
AEmAL anh	C43H70N8O21	1034.47
AEmAmC anh (OAc) (-NAG)	C41H65N9O20S	1035.41
AEmAN (anh)	C41H65N9O22	1035.42
AEmGQ (anh)	C41H65N9O22	1035.42
AEmGG (anh)	C41H65N9O22	1035.42
AEmAN anh	C41H65N9O22	1035.42
AEmGK (anh)	C42H69N9O21	1035.46
AEP -AEmA ami (-NAG)	C42H69N9O21	1035.46
AEPA -AEm ami (-NAG)	C42H69N9O21	1035.46
AEmAAAL (OAc) (-NAG)	C43H73N9O20	1035.5
AEmAD (anh)	C41H64N8O23	1036.41
AEmGE (anh)	C41H64N8O23	1036.41
AEmGS (anh) (OAc)	C41H64N8O23	1036.41
GEmAA (Nglyc anh) (OAc)	C41H64N8O23	1036.41
AEmAG (Nglyc anh) (OAc)	C41H64N8O23	1036.41
AEmAD anh	C41H64N8O23	1036.41
AEmW anh	C45H64N8O20	1036.42
AEF -AEm ami anh (OAc) (-NAG)	C45H64N8O20	1036.42
AEmW (anh)	C45H64N8O20	1036.42
AEmK (Nglyc anh) (OAc)	C42H68N8O22	1036.44
AEmSV (anh)	C42H68N8O22	1036.44
AEmAH deN	C41H68N10O21	1036.46
AEmAAAN (OAc) (-NAG)	C41H68N10O21	1036.46
AEmAmAP deN (-NAG)	C42H72N10O20	1036.49
AEmAAAR (-NAG)	C41H72N12O19	1036.5
AEmAAAD (OAc) (-NAG)	C41H67N9O22	1037.44
AEG -AEmA ami (OAc) (-NAG)	C41H67N9O22	1037.44
AEQ -AEm ami (OAc) (-NAG)	C41H67N9O22	1037.44
AEGA -AEm ami (OAc) (-NAG)	C41H67N9O22	1037.44
AEmAmF anh (-NAG)	C45H67N9O19	1037.46
AEmAAW (OAc) (-NAG)	C45H67N9O19	1037.46
AEV -AEmA ami (-NAG)	C42H71N9O21	1037.48
AEVA -AEm ami (-NAG)	C42H71N9O21	1037.48
AEVA -AEm ami (-NAG)	C42H71N9O21	1037.48
AEK -AEm ami (OAc) (-NAG)	C42H71N9O21	1037.48
AEmmR (OAc) (-NAG)	C41H71N11O20	1037.49
AEmGM (anh)	C41H66N8O21S	1038.41
AEmST (anh)	C41H66N8O23	1038.42
AEE -AEm ami (OAc) (-NAG)	C41H66N8O23	1038.42
AEmAP	C42H70N8O22	1038.46
AEmAP	C42H70N8O22	1038.46
AEmAmAG (-NAG)	C41H70N10O21	1038.47
AEmAmQ (-NAG)	C41H70N10O21	1038.47
AEmAmK (-NAG)	C42H74N10O20	1038.51
AEmAmAV deN (-NAG)	C42H74N10O20	1038.51
AEQ +NAGNAM deN anh (-NAG)	C41H65N7O24	1039.41
AEGA +NAGNAM deN anh (-NAG)	C41H65N7O24	1039.41
AEmF (anh) (OAc)	C45H65N7O21	1039.42
AEmF anh (OAc)	C45H65N7O21	1039.42
AEK +NAGNAM deN anh (-NAG)	C42H69N7O23	1039.44
AEmAAAH anh (OAc) (-NAG)	C43H65N11O19	1039.45
GQmAA (OAc)	C41H69N9O22	1039.46
AQmAG (OAc)	C41H69N9O22	1039.46
AEmAmE (-NAG)	C41H69N9O22	1039.46
AET -AEmA ami (-NAG)	C41H69N9O22	1039.46
AEm -AEm ami (-NAG)	C41H69N9O22	1039.46
AETA -AEm ami (-NAG)	C41H69N9O22	1039.46
AEmAmS (OAc) (-NAG)	C41H69N9O22	1039.46
AEmCS (anh)	C40H64N8O22S	1040.39
AES +NAGNAM anh (-NAG)	C41H64N6O25	1040.39
AEE +NAGNAM deN anh (-NAG)	C41H64N6O25	1040.39
AEM -AEm ami (OAc) (-NAG)	C41H68N8O21S	1040.42
AEmAG (OAc)	C41H68N8O23	1040.44
AEmAG (OAc)	C41H68N8O23	1040.44
AEmQ (OAc)	C41H68N8O23	1040.44
GEmAA (OAc)	C41H68N8O23	1040.44
AEmQ (OAc)	C41H68N8O23	1040.44
AEmAG (OAc)	C41H68N8O23	1040.44
AEmK (OAc)	C42H72N8O22	1040.48
AEmK (OAc)	C42H72N8O22	1040.48
AEmAV	C42H72N8O22	1040.48
AEmLG	C42H72N8O22	1040.48
AEmK (OAc)	C42H72N8O22	1040.48
AEmAmAT deN (-NAG)	C41H72N10O21	1040.49
AEC -AEmA ami (-NAG)	C40H67N9O21S	1041.42
AECA -AEm ami (-NAG)	C40H67N9O21S	1041.42
AEmE (OAc)	C41H67N7O24	1041.42
AEmE (OAc)	C41H67N7O24	1041.42
AEmGN	C40H67N9O23	1041.43
AEmAmM (-NAG)	C41H71N9O20S	1041.45
AEmAAA deN	C41H71N9O22	1041.47
AEM +NAGNAM deN anh (-NAG)	C41H66N6O23S	1042.39
AEmGD	C40H66N8O24	1042.42
AEmAY (deN anh)	C44H66N8O21	1042.43
AEmAmAC deN (-NAG)	C40H70N10O20S	1042.45
AEmAT	C41H70N8O23	1042.46
AEmm	C41H70N8O23	1042.46
AEmAT	C41H70N8O23	1042.46
AEmM (OAc)	C41H69N7O22S	1043.42
AEmM (OAc)	C41H69N7O22S	1043.42
AEmAAAY (-NAG)	C44H69N9O20	1043.47
AEmAC	C40H68N8O22S	1044.42
AEmAC	C40H68N8O22S	1044.42
AEmGH (anh)	C42H64N10O21	1044.42
AEmSS	C40H68N8O24	1044.43
AEmPP (anh)	C44H68N8O21	1044.45
AEmmY (OAc) (-NAG)	C44H68N8O21	1044.45
AEL +NAGNAM deN (-NAG)	C42H72N6O24	1044.46
AEN +NAGNAM deN (-NAG)	C40H67N7O25	1045.42
AER -AEm ami anh (OAc) (-NAG)	C42H67N11O20	1045.46
AEmAmL anh (OAc) (-NAG)	C44H71N9O20	1045.48
AED +NAGNAM deN (-NAG)	C40H66N6O26	1046.4
AEmGP (anh) (OAc)	C43H66N8O22	1046.43
AEQ -AEmA ami anh (-NAG)	C42H66N10O21	1046.44
AEGA -AEmA ami anh (-NAG)	C42H66N10O21	1046.44
AEQA -AEm ami anh (-NAG)	C42H66N10O21	1046.44
AEG -AEmAA ami anh (-NAG)	C42H66N10O21	1046.44
AEmAmN anh (OAc) (-NAG)	C42H66N10O21	1046.44
AEH -AEm ami (OAc) (-NAG)	C42H66N10O21	1046.44
AEmAAAW anh (-NAG)	C46H66N10O18	1046.46
AEmPV (anh)	C44H70N8O21	1046.47
AEmF (deN)	C44H70N8O21	1046.47
AEmAF deN	C44H70N8O21	1046.47
AEK -AEmA ami anh (-NAG)	C43H70N10O20	1046.48
AEKA -AEm ami anh (-NAG)	C43H70N10O20	1046.48
AEmAmR anh (-NAG)	C42H70N12O19	1046.49
AEmAA-AAmEA (ami)	C42H70N12O19	1046.49
(NAG-NAM)-A	C41H69N5O26	1047.42
AEE -AEmA ami anh (-NAG)	C42H65N9O22	1047.42
AEEA -AEm ami anh (-NAG)	C42H65N9O22	1047.42
AEmAmD anh (OAc) (-NAG)	C42H65N9O22	1047.42
AES -AEmA ami anh (OAc) (-NAG)	C42H65N9O22	1047.42
AESA -AEm ami anh (OAc) (-NAG)	C42H65N9O22	1047.42
AESA -AEm ami anh (OAc) (-NAG)	C42H65N9O22	1047.42
AEmmW anh (OAc) (-NAG)	C46H65N9O19	1047.44
AEmAmH (-NAG)	C42H69N11O20	1047.47
AEH +NAGNAM deN anh (-NAG)	C42H64N8O23	1048.41
AEmGV (anh) (OAc)	C43H68N8O22	1048.44
AEmPT (anh)	C43H68N8O22	1048.44
AEmR (anh) (OAc)	C42H68N10O21	1048.46
AEmR anh (OAc)	C42H68N10O21	1048.46
AEmAmAS anh (-NAG)	C42H68N10O21	1048.46
AQm-QA (ami anh)	C42H68N10O21	1048.46
AEmVV (anh)	C44H72N8O21	1048.48
AEM -AEmA ami anh (-NAG)	C42H67N9O20S	1049.42
AEMA -AEm ami anh (-NAG)	C42H67N9O20S	1049.42
AEmAQ (anh)	C42H67N9O22	1049.44
AEmAAG (anh)	C42H67N9O22	1049.44
AQm-EA (ami anh)	C42H67N9O22	1049.44
AEmH (OAc)	C42H67N9O22	1049.44
AQmAA (Nglyc anh) (OAc)	C42H67N9O22	1049.44
AEmAAG anh	C42H67N9O22	1049.44
AEmAQ anh	C42H67N9O22	1049.44
AEmH (OAc)	C42H67N9O22	1049.44
AEmAAAF anh (OAc) (-NAG)	C46H67N9O19	1049.46
AEmAK (anh)	C43H71N9O21	1049.48
AEmAK anh	C43H71N9O21	1049.48
AEmAmP (OAc) (-NAG)	C43H71N9O21	1049.48
AEmCP (anh)	C42H66N8O21S	1050.41
AEP +NAGNAM anh (-NAG)	C43H66N6O24	1050.41
AEmAE (anh)	C42H66N8O23	1050.42
AEm-EA (ami anh)	C42H66N8O23	1050.42
AEmAS (anh) (OAc)	C42H66N8O23	1050.42
AEmGT (anh) (OAc)	C42H66N8O23	1050.42
AEmAE anh	C42H66N8O23	1050.42
AEmAS anh (OAc)	C42H66N8O23	1050.42
AEmAV anh (OAc)	C43H70N8O22	1050.46
AEmLS (anh)	C43H70N8O22	1050.46
AEmTV (anh)	C43H70N8O22	1050.46
AEmAAAQ (OAc) (-NAG)	C42H70N10O21	1050.47
AEmAAAK (OAc) (-NAG)	C43H74N10O20	1050.51
AEmAAAE (OAc) (-NAG)	C42H69N9O22	1051.46
AEL -AEmA ami (-NAG)	C43H73N9O21	1051.49
AELA -AEm ami (-NAG)	C43H73N9O21	1051.49
AEmAmV (OAc) (-NAG)	C43H73N9O21	1051.49
AEmGC (anh) (OAc)	C41H64N8O22S	1052.39
AEG +NAGNAM anh (OAc) (-NAG)	C42H64N6O25	1052.39
AEmDS (anh)	C41H64N8O24	1052.4
AEY -AEm ami anh (OAc) (-NAG)	C45H64N8O21	1052.42
AEmAM (anh)	C42H68N8O21S	1052.42
AEmCV (anh)	C42H68N8O21S	1052.42
AEmAM anh	C42H68N8O21S	1052.42
AEV +NAGNAM anh (-NAG)	C43H68N6O24	1052.43
AEmTT (anh)	C42H68N8O23	1052.44
AEN -AEmA ami (-NAG)	C41H68N10O22	1052.45
AENA -AEm ami (-NAG)	C41H68N10O22	1052.45
AEmAmAA (-NAG)	C42H72N10O21	1052.49
AEmAmAL deN (-NAG)	C43H76N10O20	1052.52
AED -AEmA ami (-NAG)	C41H67N9O23	1053.43
AEDA -AEm ami (-NAG)	C41H67N9O23	1053.43
AEmAmY anh (-NAG)	C45H67N9O20	1053.45
AEmAAAM (OAc) (-NAG)	C42H71N9O20S	1053.45
AQmAA (OAc)	C42H71N9O22	1053.47
AEmAmT (OAc) (-NAG)	C42H71N9O22	1053.47
AQmAA (OAc)	C42H71N9O22	1053.47
AEmAmAN deN (-NAG)	C41H71N11O21	1053.48
AEmCT (anh)	C41H66N8O22S	1054.4
AET +NAGNAM anh (-NAG)	C42H66N6O25	1054.41
AEmGF (anh)	C45H66N8O21	1054.43
AEmPS	C42H70N8O23	1054.46
AEmAA (OAc)	C42H70N8O23	1054.46
AEmAA (OAc)	C42H70N8O23	1054.46
AEmAA (OAc)	C42H70N8O23	1054.46
AEmAmAD deN (-NAG)	C41H70N10O22	1054.47
AEmAmW deN (-NAG)	C45H70N10O19	1054.48
AEmAL	C43H74N8O22	1054.49
AEmAL	C43H74N8O22	1054.49
AEmY (anh) (OAc)	C45H65N7O22	1055.42
AEmY anh (OAc)	C45H65N7O22	1055.42
AEmAmC (OAc) (-NAG)	C41H69N9O21S	1055.43
AEH -AEmA ami anh (-NAG)	C43H65N11O20	1055.44
AEHA -AEm ami anh (-NAG)	C43H65N11O20	1055.44
AEmAN	C41H69N9O23	1055.45
AEmAN	C41H69N9O23	1055.45
AEmAGG	C41H69N9O23	1055.45
AEmGQ	C41H69N9O23	1055.45
GEmAAG	C41H69N9O23	1055.45
AEmKG	C42H73N9O22	1055.49
AEmAR deN	C41H73N11O21	1055.5
AEmCC (anh)	C40H64N8O21S2	1056.36
AEC +NAGNAM anh (-NAG)	C41H64N6O24S	1056.37
AEmGS (OAc)	C41H68N8O24	1056.43
GEmAA (Nglyc) (OAc)	C41H68N8O24	1056.43
AEMAG (Nglyc) (OAc)	C41H68N8O24	1056.43
AEmAD	C41H68N8O24	1056.43
AEmAD	C41H68N8O24	1056.43
AEmGE	C41H68N8O24	1056.43
AEmW	C45H68N8O21	1056.45
AEmW	C45H68N8O21	1056.45
AEF -AEm ami (OAc) (-NAG)	C45H68N8O21	1056.45
AEmSV	C42H72N8O23	1056.47
AEmK (Nglyc) (OAc)	C42H72N8O23	1056.47
AEP -AEmA ami anh (OAc) (-NAG)	C44H67N9O21	1057.45
AEPA -AEm ami anh (OAc) (-NAG)	C44H67N9O21	1057.45
AEmAAS deN	C41H71N9O23	1057.47
AEmmG deN	C41H71N9O23	1057.47
AEmAmF (-NAG)	C45H71N9O20	1057.48
AEF +NAGNAM deN anh (-NAG)	C45H66N6O23	1058.42
AEmGM	C41H70N8O22S	1058.43
AEmAH anh	C43H66N10O21	1058.44
AEmAH (anh)	C43H66N10O21	1058.44
AEmST	C41H70N8O24	1058.45
AEmAmAP anh (-NAG)	C44H70N10O20	1058.48
AEmAAAR anh (OAc) (-NAG)	C43H70N12O19	1058.49
AEQ +NAGNAM deN (-NAG)	C41H69N7O25	1059.43
AEGA +NAGNAM deN (-NAG)	C41H69N7O25	1059.43
AEmF (OAc)	C45H69N7O22	1059.45
AEmF (OAc)	C45H69N7O22	1059.45
AEV -AEmA ami anh (OAc) (-NAG)	C44H69N9O21	1059.46
AEVA -AEm ami anh (OAc) (-NAG)	C44H69N9O21	1059.46
AEVA -AEm ami anh (OAc) (-NAG)	C44H69N9O21	1059.46
AEK +NAGNAM deN (-NAG)	C42H73N7O24	1059.47
AEmAAAH (OAc) (-NAG)	C43H69N11O20	1059.47
AEmCS	C40H68N8O23S	1060.41
AES +NAGNAM (-NAG)	C41H68N6O26	1060.42
AEE +NAGNAM deN (-NAG)	C41H68N6O26	1060.42
AEmAP (anh) (OAc)	C44H68N8O22	1060.44
AEmAP anh (OAc)	C44H68N8O22	1060.44
AEmAmAG anh (OAc) (-NAG)	C43H68N10O21	1060.46
AEmAmQ anh (OAc) (-NAG)	C43H68N10O21	1060.46
AEmLP (anh)	C45H72N8O21	1060.48
AEmAmAV anh (-NAG)	C44H72N10O20	1060.49
AEmAmK anh (OAc) (-NAG)	C44H72N10O20	1060.49
AEmAmE anh (OAc) (-NAG)	C43H67N9O22	1061.44
AET -AEmA ami anh (OAc) (-NAG)	C43H67N9O22	1061.44
AEm -AEm ami anh (OAc) (-NAG)	C43H67N9O22	1061.44
AETA -AEm ami anh (OAc) (-NAG)	C43H67N9O22	1061.44
AEmAAA (anh)	C44H71N9O21	1061.48
AEM +NAGNAM deN (-NAG)	C41H70N6O24S	1062.42
AEmDP (anh)	C43H66N8O23	1062.42
GEmAA (OAc anh) (OAc)	C43H66N8O23	1062.42
AEmAG (OAc anh) (OAc)	C43H66N8O23	1062.42
AEmAV (anh) (OAc)	C44H70N8O22	1062.46
AEmLG (anh) (OAc)	C44H70N8O22	1062.46
AEmK (OAc anh) (OAc)	C44H70N8O22	1062.46
AEmAY deN	C44H70N8O22	1062.46
AEmAY (deN)	C44H70N8O22	1062.46
AEmAmAT anh (-NAG)	C43H70N10O21	1062.47
AEmLV (anh)	C45H74N8O21	1062.5
AEC -AEmA ami anh (OAc) (-NAG)	C42H65N9O21S	1063.4
AECA -AEm ami anh (OAc) (-NAG)	C42H65N9O21S	1063.4
AEmGN (anh) (OAc)	C42H65N9O23	1063.42
AEmAmM anh (OAc) (-NAG)	C43H69N9O20S	1063.44
AEmAAA anh	C43H69N9O22	1063.46
AEmGR (anh)	C42H69N11O21	1063.47
AEmGD (anh) (OAc)	C42H64N8O24	1064.4
AEmAmAC anh (-NAG)	C42H68N10O20S	1064.43
AEmNV (anh)	C43H68N8O23	1064.44
AEmAT (anh) (OAc)	C43H68N8O23	1064.44
AEmm anh (OAc)	C43H68N8O23	1064.44
AEmAT anh (OAc)	C43H68N8O23	1064.44
AEmGH	C42H68N10O22	1064.45
AEmLT anh	C44H72N8O22	1064.48
AEmPP	C44H72N8O22	1064.48
AEmQS (anh)	C42H67N9O23	1065.43
AEmG-EA (ami deN anh)	C42H67N9O23	1065.43
AEF -AEmA ami anh (-NAG)	C46H67N9O20	1065.45
AEFA -AEm ami anh (-NAG)	C46H67N9O20	1065.45
AEmAAAY anh (OAc) (-NAG)	C46H67N9O20	1065.45
AEmAW (deN anh)	C46H67N9O20	1065.45
AEmKS (anh)	C43H71N9O22	1065.47
AER -AEm ami (OAc) (-NAG)	C42H71N11O21	1065.48
AEmAmL (OAc) (-NAG)	C44H75N9O21	1065.51
AEmAC (anh) (OAc)	C42H66N8O22S	1066.4
AEmAC anh (OAc)	C42H66N8O22S	1066.4
AEmSS (anh) (OAc)	C42H66N8O24	1066.42
AEmNT (anh)	C42H66N8O24	1066.42
AEmES (anh)	C42H66N8O24	1066.42
AEmLC (anh)	C43H70N8O21S	1066.44
AEL +NAGNAM anh (-NAG)	C44H70N6O24	1066.44
AEQ -AEmA ami (-NAG)	C42H70N10O22	1066.47
AEGA -AEmA ami (-NAG)	C42H70N10O22	1066.47
AEQA -AEm ami (-NAG)	C42H70N10O22	1066.47
AEG -AEmAA ami (-NAG)	C42H70N10O22	1066.47
AEmAmN (OAc) (-NAG)	C42H70N10O22	1066.47
AEmAAAW (-NAG)	C46H70N10O19	1066.48
AEMPV	C44H74N8O22	1066.49
AEK -AEmA ami (-NAG)	C43H74N10O21	1066.5
AEKA -AEm ami (-NAG)	C43H74N10O21	1066.5
AEmAmR (-NAG)	C42H74N12O20	1066.51
AEN +NAGNAM anh (-NAG)	C42H65N7O25	1067.4
AER +NAGNAM deN anh (-NAG)	C42H69N9O23	1067.45
AEE -AEmA ami (-NAG)	C42H69N9O23	1067.45
AEEA -AEm ami (-NAG)	C42H69N9O23	1067.45
AEmAmD (OAc) (-NAG)	C42H69N9O23	1067.45
AES -AEmA ami (OAc) (-NAG)	C42H69N9O23	1067.45
AESA -AEm ami (OAc) (-NAG)	C42H69N9O23	1067.45
AESA -AEm ami (OAc) (-NAG)	C42H69N9O23	1067.45
AEmmW (OAc) (-NAG)	C46H69N9O20	1067.47
AEmAAP deN	C43H73N9O22	1067.49
AEmAmAQ deN (-NAG)	C42H73N11O21	1067.5
AEmAmAK deN (-NAG)	C43H77N11O20	1067.53
AEmCD (anh)	C41H64N8O23S	1068.38
AED +NAGNAM anh (-NAG)	C42H64N6O26	1068.39
AEmMS (anh)	C42H68N8O22S	1068.42
AEH +NAGNAM deN (-NAG)	C42H68N8O24	1068.43
AEmAF (anh)	C46H68N8O21	1068.45
AEmAF anh	C46H68N8O21	1068.45
AEmPT	C43H72N8O23	1068.47
AEmGV (OAc)	C43H72N8O23	1068.47
AQm-QA (ami)	C42H72N10O22	1068.48
AEmR (OAc)	C42H72N10O22	1068.48
AEmR (OAc)	C42H72N10O22	1068.48
AEmAmAS (-NAG)	C42H72N10O22	1068.48
AEmAmAE deN (-NAG)	C42H72N10O22	1068.48
AEmVV	C44H76N8O22	1068.51
(NAG-NAM)-A (anh) (OAc)	C43H67N5O26	1069.41
AESA +NAGNAM deN anh (-NAG)	C42H67N7O25	1069.42
AESA +NAGNAM deN anh (-NAG)	C42H67N7O25	1069.42
AEM -AEmA ami (-NAG)	C42H71N9O21S	1069.45
AEMA -AEm ami (-NAG)	C42H71N9O21S	1069.45
AEmAmH anh (OAc) (-NAG)	C44H67N11O20	1069.46
AEmAAG	C42H71N9O23	1069.47
AQmAA (Nglyc) (OAc)	C42H71N9O23	1069.47
AEmAQ	C42H71N9O23	1069.47
AEmAAG	C42H71N9O23	1069.47
AEmAQ	C42H71N9O23	1069.47
AQm-EA (ami)	C42H71N9O23	1069.47
AEmAAAF (OAc) (-NAG)	C46H71N9O20	1069.48
AEmAK	C43H75N9O22	1069.5
AEmAAV deN	C43H75N9O22	1069.5
AEmAK	C43H75N9O22	1069.5
AEmGY (anh)	C45H66N8O22	1070.43
AEmCP	C42H70N8O22S	1070.43
AEP +NAGNAM (-NAG)	C43H70N6O25	1070.44
AEmAS (OAc)	C42H70N8O24	1070.45
AEmGT (OAc)	C42H70N8O24	1070.45
AEmAA (Nglyc) (OAc)	C42H70N8O24	1070.45
AEmAE	C42H70N8O24	1070.45
AEmAS (OAc)	C42H70N8O24	1070.45
AEm-EA (ami)	C42H70N8O24	1070.45
AEmAmAM deN (-NAG)	C42H74N10O20S	1070.48
AEmLS	C43H74N8O23	1070.49
AEmTV	C43H74N8O23	1070.49
AEmAV (OAc)	C43H74N8O23	1070.49
AEmAAT deN	C42H73N9O23	1071.48
AEmAm deN	C42H73N9O23	1071.48
AEmGC (OAc)	C41H68N8O23S	1072.41
AEG +NAGNAM (OAc) (-NAG)	C42H68N6O26	1072.42
AEmDS	C41H68N8O25	1072.43
AEY -AEm ami (OAc) (-NAG)	C45H68N8O22	1072.44
AEmAM	C42H72N8O22S	1072.45
AEmAM	C42H72N8O22S	1072.45
AEmCV	C42H72N8O22S	1072.45
AEV +NAGNAM (-NAG)	C43H72N6O25	1072.45
AEmTT	C42H72N8O24	1072.47
AEmAAC deN	C41H71N9O22S	1073.44
AEmAmY (-NAG)	C45H71N9O21	1073.48
AEL -AEmA ami anh (OAc) (-NAG)	C45H71N9O21	1073.48
AELA -AEm ami anh (OAc) (-NAG)	C45H71N9O21	1073.48
AEY +NAGNAM deN anh (-NAG)	C45H66N6O24	1074.41
AEmCT	C41H70N8O23S	1074.43
AET +NAGNAM (-NAG)	C42H70N6O26	1074.43
AEmHS (anh)	C43H66N10O22	1074.44
AEN -AEmA ami anh (OAc) (-NAG)	C43H66N10O22	1074.44
AENA -AEm ami anh (OAc) (-NAG)	C43H66N10O22	1074.44
AEmGF	C45H70N8O22	1074.46
AEmAmAA anh (OAc) (-NAG)	C44H70N10O21	1074.47
AER -AEmA ami anh (-NAG)	C43H70N12O20	1074.48
AERA -AEm ami anh (-NAG)	C43H70N12O20	1074.48
AERA -AEm ami anh (-NAG)	C43H70N12O20	1074.48
AEmAmAL anh (-NAG)	C45H74N10O20	1074.51
AED -AEmA ami anh (OAc) (-NAG)	C43H65N9O23	1075.42
AEDA -AEm ami anh (OAc) (-NAG)	C43H65N9O23	1075.42
AEmY (OAc)	C45H69N7O23	1075.44
AEmY (OAc)	C45H69N7O23	1075.44
AEmQP (anh)	C44H69N9O22	1075.46
AQmAA (OAc anh) (OAc)	C44H69N9O22	1075.46
AEmAmAN anh (-NAG)	C43H69N11O21	1075.47
AEH -AEmA ami (-NAG)	C43H69N11O21	1075.47
AEHA -AEm ami (-NAG)	C43H69N11O21	1075.47
AEmKP (anh)	C45H73N9O21	1075.49
AEmCC	C40H68N8O22S2	1076.39
AEC +NAGNAM (-NAG)	C41H68N6O25S	1076.4
AEmEP (anh)	C44H68N8O23	1076.44
AEmPS (anh) (OAc)	C44H68N8O23	1076.44
AEmAA (OAc anh) (OAc)	C44H68N8O23	1076.44
AEmAmAD anh (-NAG)	C43H68N10O22	1076.45
AESA -AEmA ami anh (-NAG)	C43H68N10O22	1076.45
AESA -AEmA ami anh (-NAG)	C43H68N10O22	1076.45
AEmG -AEm ami anh (-NAG)	C43H68N10O22	1076.45
AES -AEmAA ami anh (-NAG)	C43H68N10O22	1076.45
AEmAmW anh (-NAG)	C47H68N10O19	1076.47
AEmAL (anh) (OAc)	C45H72N8O22	1076.48
AEmAL anh (OAc)	C45H72N8O22	1076.48
AEmAmAH deN (-NAG)	C43H72N12O20	1076.5
AEmLL (anh)	C46H76N8O21	1076.51
AEmAN (anh) (OAc)	C43H67N9O23	1077.43
AEmGQ (anh) (OAc)	C43H67N9O23	1077.43
AEmGG (anh) (OAc)	C43H67N9O23	1077.43
AEmAN anh (OAc)	C43H67N9O23	1077.43
AEmGK (anh) (OAc)	C44H71N9O22	1077.47
AEP -AEmA ami (OAc) (-NAG)	C44H71N9O22	1077.47
AEPA -AEm ami (OAc) (-NAG)	C44H71N9O22	1077.47
AEmLN (anh)	C44H71N9O22	1077.47
AEmQV (anh)	C44H71N9O22	1077.47
AEmAR anh	C43H71N11O21	1077.48
AEmAR (anh)	C43H71N11O21	1077.48
AEmKV (anh)	C45H75N9O21	1077.51
AEmAD (anh) (OAc)	C43H66N8O24	1078.42
AEmGE (anh) (OAc)	C43H66N8O24	1078.42
AEmAD anh (OAc)	C43H66N8O24	1078.42
[truncated: 168,448 more rows]
