# Supplementary material for: Pseudomonas aeruginosa Alters Peptidoglycan Composition under Nutrient Conditions Resembling Cystic Fibrosis Lung Infections
Source: mSystems. 2022 May 12;7(3):e00156-22. doi: 10.1128/msystems.00156-22 (PMC9239049; doi:10.1128/msystems.00156-22)
Supplement: TABLE S3 [file msystems.00156-22-s0007.xlsx]

## Sheet: Sheet1
					bold = confirmed with MS/MS										TSB								SCFM								TSB v SCFM
					italics = partially confirmed with MS/MS		geomean +/- std dev.								PA14 v PAO1		LESB58 v PAO1		LESLike1 v PAO1		LESLike1 v LESB58		PA14 v PAO1		LESB58 v PAO1		LESLike1 v PAO1		LESLike1 v LESB58		PAO1		PA14		LESB58		LESLike1
muro #	Observed m/z	Retention Time	expected m/z	m/z diff.	compound name	cartoon structure	% in PAO1 TSB	% in PAO1 SCFM	% in PA14 TSB	% in PA14 SCFM	% in LES-B58 TSB	% in LES-B58 SCFM	% in LES-Like1 TSB	% in LES-Like1 SCFM	FDR	FC	FDR	FC	FDR	FC	FDR	FC	FDR	FC	FDR	FC	FDR	FC	FDR	FC	FDR	FC	FDR	FC	FDR	FC	FDR	FC
1	418.205	6.1836			unknown		0.000 ± 0.000	0.005 ± 0.005	0.001 ± 0.000	0.008 ± 0.007	0.001 ± 0.000	0.006 ± 0.002	0.001 ± 0.000	0.002 ± 0.004	0.743519	1.11969	0.21402	1.46104	0.959546	1.01888	0.151502	-1.43397	0.348014	1.74065	0.870886	-1.05853	0.142082	-2.38475	0.115036	-2.25289	2.07454e-06	10.9363	7.62422e-07	17.0015	3.4596e-08	7.07141	0.00448592	4.50098
2	430.153	1.9085			unknown		0.034 ± 0.043	0.011 ± 0.003	0.081 ± 0.083	0.032 ± 0.015	0.029 ± 0.011	0.023 ± 0.008	0.064 ± 0.027	0.016 ± 0.008	0.209279	2.00329	0.697043	-1.19639	0.820049	1.09361	0.180184	1.30838	7.90086e-05	3.15311	0.0130988	1.6423	0.093023	1.46023	0.620228	-1.12469	0.00455723	-3.10271	0.0398891	-1.97127	0.0316894	-1.57912	0.000988605	-2.32371
3	438.691	16.1178			unknown		0.000 ± 0.001	0.005 ± 0.002	0.000 ± 0.001	0.005 ± 0.004	0.000 ± 0.000	0.000 ± 0.005	0.000 ± 0.001	0.000 ± 0.001	0.75509	-2.89769	0.174789	-22.2996	0.519261	4.99459	0.0202678	111.378	0.67604	1.17593	0.0915066	-44.1651	0.00658	-567.549	0.406877	-12.8506	0.00120731	790.644	0.000177329	2694.1	0.0140852	399.209	0.59188	-3.58527
4	448.686	12.7499			unknown		0.001 ± 0.001	0.017 ± 0.007	0.001 ± 0.000	0.025 ± 0.017	0.002 ± 0.001	0.010 ± 0.015	0.001 ± 0.001	0.006 ± 0.016	0.773762	-1.17472	0.00750359	3.1136	0.9995	1.0002	0.00123064	-3.11298	0.227707	1.64024	0.10812	-2.05943	0.075475	-2.97514	0.602321	-1.44465	4.78162e-08	21.122	2.06813e-08	40.6984	0.00991574	3.29403	0.001869	7.09809
5	453.68	14.009			unknown		0.003 ± 0.001	0.006 ± 0.002	0.003 ± 0.001	0.004 ± 0.002	0.005 ± 0.001	0.006 ± 0.002	0.004 ± 0.001	0.005 ± 0.002	0.623075	-1.12818	0.0059045	1.73428	0.613669	-1.10181	0.000164391	-1.91085	0.367253	-1.27268	0.370331	-1.26555	0.506366	-1.22136	0.900083	1.03618	0.00204365	2.09698	0.00182151	1.85889	0.838357	-1.04666	0.00615415	1.89172
6	462.195	2.9246			unknown		0.001 ± 0.001	0.011 ± 0.004	0.002 ± 0.001	0.017 ± 0.011	0.003 ± 0.001	0.007 ± 0.011	0.001 ± 0.001	0.003 ± 0.008	0.858957	-1.05998	0.0156137	1.91124	0.158604	-1.70131	0.00221219	-3.25161	0.187958	1.5848	0.202865	-2.02895	0.023191	-3.89413	0.396799	-1.91928	4.78162e-08	7.99923	1.5564e-08	13.4377	0.156511	2.06282	0.0336315	3.49479
7	462.202	2.5439			unknown		0.003 ± 0.001	0.007 ± 0.001	0.004 ± 0.001	0.011 ± 0.003	0.004 ± 0.001	0.004 ± 0.003	0.002 ± 0.002	0.004 ± 0.003	0.884291	-1.02796	0.0572305	1.30847	0.0334167	-2.96976	0.0090607	-3.88584	0.000308736	1.83978	0.0498859	-2.17502	0.10244	-1.48698	0.394593	1.46271	6.47269e-06	1.98624	6.29685e-08	3.75643	0.320988	-1.43283	0.0118375	3.96687
8	469.708	12.0579			unknown		0.011 ± 0.002	0.021 ± 0.005	0.016 ± 0.013	0.023 ± 0.009	0.094 ± 0.112	0.046 ± 0.022	0.034 ± 0.030	0.018 ± 0.008	0.612323	1.18086	0.000436841	8.4329	0.0401695	1.7598	0.00561688	-4.79197	0.345956	1.23216	0.0169324	1.70397	0.56275	-1.13347	0.0112906	-1.9314	5.9427e-05	1.87107	0.0175115	1.95235	0.0608058	-2.64499	0.824373	-1.06606
9	475.178	15.9851			unknown		0.014 ± 0.005	0.015 ± 0.002	0.012 ± 0.001	0.013 ± 0.004	0.009 ± 0.001	0.008 ± 0.004	0.008 ± 0.001	0.005 ± 0.001	0.00998916	-1.50248	0.00252081	-1.57249	1.11355e-06	-3.24804	1.13601e-07	-2.06554	0.667579	-1.0704	0.000998337	-2.43143	1.33e-08	-2.85731	0.494041	-1.17515	0.799671	1.0376	0.00504028	1.45644	0.0718373	-1.4902	0.0694149	1.17949
10	477.201	9.7584			unknown		0.004 ± 0.001	0.014 ± 0.005	0.004 ± 0.001	0.021 ± 0.015	0.006 ± 0.002	0.009 ± 0.008	0.006 ± 0.003	0.004 ± 0.012	0.270407	-1.22223	0.0701387	1.40083	0.217874	-1.29808	0.00535837	-1.81838	0.227681	1.68971	0.103897	-2.09144	0.045284	-3.29726	0.503911	-1.57655	1.29517e-05	3.1401	2.81471e-06	6.485	0.877762	1.0718	0.672116	1.2362
11	478.176	12.2883	478.18	0.0037	NAG-NAM (anh)		0.137 ± 0.047	0.122 ± 0.062	0.099 ± 0.033	0.126 ± 0.041	0.114 ± 0.019	0.192 ± 0.079	0.092 ± 0.071	0.104 ± 0.010	0.0130841	-1.6742	0.169538	-1.22778	0.00128347	-2.59417	0.00362739	-2.1129	0.63351	1.12791	0.498795	1.20188	0.462919	-1.17008	0.0845275	-1.40631	0.56848	-1.13226	0.00375627	1.66777	0.161058	1.30328	0.00684533	1.95811
12	478.18	15.8807	478.18	0.0002	NAG-NAM (anh)		0.011 ± 0.003	0.007 ± 0.003	0.009 ± 0.003	0.009 ± 0.003	0.007 ± 0.003	0.010 ± 0.004	0.007 ± 0.005	0.007 ± 0.002	0.0612581	-1.41831	0.0166903	-1.53575	0.000444898	-2.63655	0.0212695	-1.71678	0.219963	1.39086	0.82893	1.05946	0.997635	-1.00051	0.800338	-1.05999	0.0211123	-1.59246	0.172278	1.23876	0.922643	1.02173	0.0330352	1.6548
13	478.181	7.7871	478.18	-0.0011	NAG-NAM (anh)		0.069 ± 0.019	0.038 ± 0.010	0.103 ± 0.049	0.047 ± 0.015	0.055 ± 0.011	0.023 ± 0.015	0.063 ± 0.023	0.065 ± 0.027	0.363363	1.23152	0.0712319	-1.28062	0.00130179	-1.91326	0.0150841	-1.49401	0.164994	1.34936	0.0283976	-2.14956	0.026098	1.73585	0.00151823	3.73132	0.000454252	-1.85407	0.0106003	-1.69215	0.000913483	-3.1121	0.014989	1.79127
14	478.186	10.9938	478.18	-0.0061	NAG-NAM (anh)		0.009 ± 0.002	0.013 ± 0.013	0.005 ± 0.002	0.015 ± 0.008	0.010 ± 0.002	0.019 ± 0.016	0.005 ± 0.007	0.013 ± 0.003	0.00549494	-1.95726	0.45954	1.11677	0.00307583	-3.24788	0.00126427	-3.62715	0.62513	1.22089	0.752365	1.13952	0.945892	1.02972	0.719147	-1.10663	0.175797	1.49868	1.24711e-05	3.58125	0.0942147	1.5292	0.000225308	5.01222
15	480.194	3.004			unknown		0.013 ± 0.015	0.009 ± 0.018	0.013 ± 0.015	0.008 ± 0.017	0.022 ± 0.017	0.002 ± 0.023	0.012 ± 0.011	0.005 ± 0.022	0.817926	-1.14606	0.21034	1.68856	0.14503	-1.75952	0.00274252	-2.97107	0.992562	1.00951	0.136901	-7.20446	0.659143	-1.77556	0.371823	4.05756	0.568935	-1.42258	0.741651	-1.22959	0.0144792	-17.306	0.678216	-1.43555
16	487.192	10.9257			unknown		0.006 ± 0.010	0.019 ± 0.033	0.004 ± 0.003	0.021 ± 0.025	0.003 ± 0.001	0.014 ± 0.046	0.001 ± 0.002	0.020 ± 0.010	0.322826	-1.78188	0.107128	-2.06945	0.00549993	-12.4724	0.0227229	-6.0269	0.817321	1.16467	0.471474	-1.74664	0.94736	1.0435	0.362085	1.82262	0.046545	3.05703	0.00033866	6.34425	0.0349501	3.62203	0.00015965	39.7871
17	487.308	17.9386			unknown		0.000 ± 0.000	0.001 ± 0.001	0.000 ± 0.000	0.001 ± 0.000	0.000 ± 0.000	0.000 ± 0.001	0.001 ± 0.011	0.005 ± 0.004	0.678048	-3.34365	0.0091668	-135.998	0.161613	19.061	7.85285e-05	2592.25	0.0942797	-2.58577	0.0474496	-43.1398	0.012232	3.3297	0.0108536	143.643	0.0141575	58.1514	0.00905876	75.1953	0.006625	183.322	0.100374	10.1583
18	490.226	14.3477			unknown		0.000 ± 0.000	0.002 ± 0.001	0.000 ± 0.000	0.004 ± 0.004	0.000 ± 0.000	0.002 ± 0.002	0.000 ± 0.000	0.001 ± 0.002	0.308793	-1.46909	0.939425	-1.02687	0.531934	1.22202	0.397198	1.25486	0.0994764	2.51322	0.864979	1.06382	0.253957	-2.2262	0.187664	-2.36828	6.13654e-07	8.83226	2.03396e-07	32.6101	1.27458e-07	9.64847	0.0487433	3.24661
19	496.209	15.6357			unknown		0.005 ± 0.002	0.004 ± 0.001	0.005 ± 0.002	0.006 ± 0.001	0.004 ± 0.001	0.003 ± 0.002	0.006 ± 0.001	0.005 ± 0.001	0.956047	-1.01768	0.440822	-1.17377	0.119393	-1.32419	0.40338	-1.12815	0.00947525	1.61371	0.119156	-1.68291	0.809135	1.04993	0.0847637	1.76694	0.742858	-1.06691	0.0108156	1.53926	0.165121	-1.52969	0.0593012	1.30312
20	498.204	2.3178	498.206	0.0017	NAG-NAM		0.725 ± 0.156	0.631 ± 0.046	0.632 ± 0.064	0.646 ± 0.042	0.640 ± 0.078	0.568 ± 0.318	0.478 ± 0.290	0.694 ± 0.055	0.00798699	-1.382	0.156878	-1.15955	0.000226115	-2.65044	0.000387621	-2.28575	0.212023	1.1158	0.164875	-1.45237	0.160908	1.10009	0.0787431	1.59774	0.147828	-1.15615	0.000305969	1.33376	0.133684	-1.44812	0.000163277	2.52192
21	498.714	15.3021			unknown		0.003 ± 0.001	0.000 ± 0.001	0.004 ± 0.003	0.000 ± 0.001	0.010 ± 0.004	0.000 ± 0.000	0.001 ± 0.002	0.000 ± 0.000	0.778742	1.11226	8.35367e-05	3.5454	0.120267	-7.02198	0.0122384	-24.8957	0.511803	7.03638	0.284114	-14.5323	0.276447	14.9356	0.00870315	217.048	0.00793119	-166.906	0.0287535	-26.3832	4.18864e-06	-8599.46	0.773379	-1.59144
22	506.724	14.2913			unknown		0.019 ± 0.004	0.009 ± 0.004	0.015 ± 0.002	0.013 ± 0.004	0.016 ± 0.003	0.011 ± 0.004	0.018 ± 0.008	0.006 ± 0.002	0.00564144	-1.51905	0.137438	-1.22538	0.00185031	-1.81153	0.018087	-1.47834	0.0841378	1.51817	0.747323	-1.08276	0.044269	-1.51714	0.124679	-1.40119	0.000350779	-2.02816	0.330302	1.13708	0.0039893	-1.7921	0.00702385	-1.69857
23	517.236	8.37439			unknown		0.004 ± 0.002	0.001 ± 0.000	0.005 ± 0.003	0.001 ± 0.001	0.020 ± 0.010	0.001 ± 0.001	0.003 ± 0.003	0.000 ± 0.000	0.750071	1.13146	5.40929e-05	4.9734	0.0409708	-2.55541	1.45779e-05	-12.7091	0.921332	1.07159	0.475993	-1.69954	0.050124	-11.0535	0.172309	-6.50386	2.74235e-06	-5.72735	0.00129014	-6.04738	1.75963e-05	-48.4103	0.00709421	-24.7739
24	523.721	12.3812			unknown		0.003 ± 0.003	0.005 ± 0.004	0.002 ± 0.001	0.007 ± 0.004	0.004 ± 0.001	0.006 ± 0.005	0.002 ± 0.001	0.004 ± 0.003	0.212831	-1.73383	0.958204	1.02403	0.00425821	-3.03504	9.11907e-05	-3.10796	0.345956	1.43686	0.750307	-1.12061	0.61098	-1.23153	0.799818	-1.09898	0.228162	1.56337	0.000106939	3.89477	0.192618	1.36238	0.000313364	3.85285
25	524.207	2.3268			unknown		0.042 ± 0.006	0.037 ± 0.005	0.038 ± 0.005	0.038 ± 0.004	0.037 ± 0.006	0.036 ± 0.014	0.032 ± 0.018	0.039 ± 0.003	0.00798699	-1.35124	0.147472	-1.14968	0.00047989	-2.29349	0.00141366	-1.99489	0.336611	1.10922	0.144354	-1.33797	0.547777	1.05216	0.0767972	1.40776	0.14794	-1.14672	0.00278374	1.30705	0.120407	-1.33452	0.000803801	2.10437
26	531.204	12.8174			unknown		0.006 ± 0.002	0.112 ± 0.031	0.006 ± 0.001	0.139 ± 0.074	0.008 ± 0.002	0.075 ± 0.045	0.010 ± 0.003	0.025 ± 0.079	0.160157	-1.322	0.312877	1.194	0.5688	-1.11228	0.041793	-1.32807	0.345956	1.35639	0.0167753	-1.93936	0.021113	-4.54096	0.181706	-2.34147	2.02876e-11	18.0916	1.78142e-10	32.4407	6.14478e-08	7.81289	0.00976511	4.43144
27	533.231	6.3978			unknown		0.009 ± 0.004	0.011 ± 0.003	0.010 ± 0.002	0.013 ± 0.004	0.015 ± 0.004	0.014 ± 0.008	0.016 ± 0.006	0.009 ± 0.003	0.773762	-1.07928	0.0339498	1.6099	0.879511	1.03786	0.016828	-1.55118	0.27454	1.25724	0.899879	-1.04161	0.244942	-1.21265	0.620212	-1.16421	0.288008	1.23766	0.00235247	1.6794	0.280949	-1.35488	0.926312	-1.01689
28	533.231	4.6326			unknown		0.023 ± 0.008	0.045 ± 0.005	0.025 ± 0.007	0.054 ± 0.020	0.033 ± 0.008	0.040 ± 0.030	0.029 ± 0.008	0.030 ± 0.014	0.654421	-1.10704	0.0475083	1.41313	0.060961	-1.38686	0.000204066	-1.95982	0.130247	1.31926	0.283593	-1.47169	0.033414	-1.51625	0.935547	-1.03028	0.00013285	1.93419	6.6498e-06	2.82481	0.848905	-1.07523	0.00661477	1.76913
29	535.235	14.377			unknown		0.002 ± 0.000	0.006 ± 0.002	0.001 ± 0.000	0.006 ± 0.003	0.001 ± 0.000	0.004 ± 0.001	0.002 ± 0.001	0.003 ± 0.003	0.0124398	-1.46502	0.0521846	-1.21564	0.203858	-1.22332	0.975303	-1.00632	0.574717	1.18482	0.00388143	-1.81287	0.049454	-2.01632	0.777268	-1.11222	8.50448e-08	3.37136	2.03396e-07	5.85195	1.79832e-05	2.26071	0.0276977	2.04544
30	549.219	15.6028	549.217	-0.0024	A (anh)		0.014 ± 0.008	0.036 ± 0.011	0.014 ± 0.008	0.041 ± 0.014	0.012 ± 0.006	0.021 ± 0.014	0.012 ± 0.005	0.022 ± 0.016	0.605748	-1.21162	0.605423	-1.16135	0.00492446	-2.05821	0.0125259	-1.77225	0.386381	1.22712	0.0130988	-2.27611	0.11528	-1.61981	0.391272	1.40517	0.000238581	2.62721	2.64631e-05	3.90614	0.344846	1.3405	0.00042647	3.33827
31	555.265	3.9942			unknown		0.007 ± 0.003	0.020 ± 0.004	0.008 ± 0.003	0.028 ± 0.016	0.009 ± 0.002	0.021 ± 0.013	0.010 ± 0.003	0.014 ± 0.014	0.931105	-1.02675	0.170307	1.29103	0.314878	-1.20169	0.0090607	-1.55142	0.109487	1.57645	0.379029	-1.24238	0.359397	-1.38487	0.79416	-1.11469	6.12191e-06	2.76428	1.29833e-05	4.47435	0.0239651	1.72342	0.00701452	2.39866
32	564.203	2.3213			unknown		0.013 ± 0.006	0.012 ± 0.002	0.014 ± 0.003	0.013 ± 0.002	0.013 ± 0.003	0.013 ± 0.003	0.014 ± 0.008	0.013 ± 0.002	0.0117608	-1.44102	0.0712319	-1.26785	0.00427732	-2.0641	0.0373087	-1.62803	0.435377	1.11431	0.189589	-1.20625	0.61098	1.0674	0.0598866	1.28754	0.0143233	-1.35074	0.123689	1.18878	0.0816601	-1.28511	0.0336063	1.63111
33	567.234	11.9942			unknown		0.000 ± 0.000	0.003 ± 0.002	0.000 ± 0.000	0.003 ± 0.003	0.001 ± 0.000	0.000 ± 0.002	0.000 ± 0.000	0.003 ± 0.003	0.814694	1.99625	0.0137078	73.5062	0.988503	1.03548	0.0036436	-70.9873	0.814808	1.13481	0.10932	-32.9389	0.775272	-1.17651	0.121698	27.9971	0.000892998	386.457	0.00143299	219.69	0.344846	-6.26515	0.000446355	317.221
34	568.259	2.5918			unknown		0.013 ± 0.004	0.271 ± 0.109	0.012 ± 0.004	0.456 ± 0.385	0.021 ± 0.005	0.233 ± 0.210	0.025 ± 0.012	0.064 ± 0.340	0.355353	-1.21848	0.00750359	1.65324	0.539943	1.14064	0.0583515	-1.4494	0.221539	1.83393	0.231083	-1.52158	0.066591	-4.2696	0.19819	-2.80602	3.06454e-11	21.423	4.42276e-09	47.8719	1.37708e-06	8.51627	0.0336315	4.39891
35	569.249	5.0737	569.243	-0.0061	A		0.036 ± 0.021	0.068 ± 0.030	0.040 ± 0.032	0.087 ± 0.042	0.050 ± 0.030	0.050 ± 0.055	0.030 ± 0.019	0.058 ± 0.047	0.859565	-1.07912	0.320104	1.35183	0.0140497	-2.09183	0.0011009	-2.82779	0.280209	1.38815	0.207079	-1.79498	0.666095	-1.17572	0.415054	1.52671	0.0156836	1.89575	0.00129028	2.8398	0.579257	-1.27997	0.00127497	3.3729
36	586.185	12.8113			unknown		0.000 ± 0.000	0.006 ± 0.001	0.000 ± 0.000	0.009 ± 0.003	0.000 ± 0.000	0.003 ± 0.003	0.000 ± 0.000	0.001 ± 0.005	0.810442	2.05324	0.0609593	45.1406	0.52166	3.93747	0.155188	-11.4644	0.0982348	1.45664	0.0212358	-2.54634	0.024832	-4.42176	0.442738	-1.73652	8.39472e-05	1836.58	0.000113416	1302.93	0.0179128	15.9781	0.00477446	105.487
37	594.259	2.5918			unknown		0.000 ± 0.000	0.010 ± 0.004	0.000 ± 0.000	0.015 ± 0.011	0.001 ± 0.000	0.006 ± 0.009	0.001 ± 0.001	0.002 ± 0.012	0.919188	-1.03073	0.133062	1.53434	0.36523	1.36195	0.748949	-1.12658	0.263788	1.66348	0.234419	-2.2685	0.049057	-5.41456	0.408637	-2.38685	5.38656e-11	27.3209	3.29798e-09	46.8442	0.00352666	7.84937	0.0886423	3.70486
38	624.28	13.2698			unknown		0.003 ± 0.001	0.007 ± 0.004	0.003 ± 0.001	0.011 ± 0.011	0.004 ± 0.001	0.006 ± 0.004	0.004 ± 0.001	0.005 ± 0.002	0.90009	-1.03123	0.0770923	1.34732	0.524779	-1.11692	0.00191801	-1.50484	0.130247	1.82666	0.184604	-1.53096	0.32419	-1.30813	0.642308	1.17035	0.00026934	2.43395	2.52378e-05	4.58485	0.521035	1.17999	0.00147295	2.07818
39	633.277	15.0645			unknown		0.000 ± 0.001	0.004 ± 0.001	0.000 ± 0.011	0.006 ± 0.003	0.000 ± 0.000	0.000 ± 0.002	0.001 ± 0.001	0.000 ± 0.003	0.466309	12.0905	0.209699	-9.05137	0.00437346	531.197	3.86416e-06	4808.07	0.0386503	1.72426	0.0296317	-142.479	0.287564	-9.08271	0.36149	15.6868	4.8633e-05	4141.34	0.00509674	590.607	0.00950667	263.09	0.939802	-1.16501
40	667.29	11.4344			unknown		0.001 ± 0.001	0.000 ± 0.000	0.003 ± 0.006	0.000 ± 0.000	0.007 ± 0.001	0.000 ± 0.001	0.015 ± 0.007	0.000 ± 0.001	0.418777	3.76507	0.075951	10.9715	0.042077	13.6302	0.204648	1.24233	0.65982	3.18641	0.941401	1.19422	0.228858	25.5977	0.252747	21.4347	0.00149828	-814.097	0.000468184	-961.941	3.1154e-05	-7479.25	0.00249329	-433.487
41	673.339	12.6839			unknown		0.056 ± 0.011	0.032 ± 0.006	0.051 ± 0.009	0.032 ± 0.006	0.057 ± 0.006	0.035 ± 0.012	0.033 ± 0.017	0.024 ± 0.003	0.0474807	-1.30871	0.96933	1.00617	8.9247e-05	-2.95996	1.0747e-05	-2.97822	0.579037	1.08683	0.357739	-1.18903	0.013447	-1.33102	0.50866	-1.11942	0.000124946	-1.77183	0.040812	-1.24571	0.000130618	-2.11975	0.191795	1.2551
42	677.28	14.1701	677.276	-0.0047	AQ (anh)		0.003 ± 0.002	0.009 ± 0.005	0.003 ± 0.001	0.015 ± 0.011	0.003 ± 0.001	0.006 ± 0.005	0.003 ± 0.003	0.003 ± 0.006	0.61916	-1.18263	0.697043	1.14029	0.354867	-1.32742	0.100896	-1.51365	0.21527	1.78177	0.0665742	-2.02982	0.034677	-3.01989	0.459582	-1.48776	0.000340355	3.60062	1.80441e-06	7.58718	0.17235	1.55562	0.289816	1.58269
43	681.259	12.6648			unknown		0.090 ± 0.031	0.070 ± 0.054	0.044 ± 0.028	0.070 ± 0.029	0.058 ± 0.011	0.068 ± 0.042	0.033 ± 0.036	0.031 ± 0.004	0.00484702	-2.4586	0.00627933	-1.57569	0.000152799	-4.78942	0.00118857	-3.03957	0.814808	1.08678	0.405916	-1.34106	0.004006	-2.29233	0.0339714	-1.70935	0.338401	-1.28494	0.00401456	2.07945	0.718313	-1.0936	0.0970879	1.62601
44	681.264	6.6384			unknown		0.869 ± 0.347	0.957 ± 0.364	0.774 ± 0.198	0.999 ± 0.296	0.689 ± 0.096	0.875 ± 0.306	0.725 ± 0.268	0.536 ± 0.078	0.193428	-1.35276	0.174789	-1.29046	0.00200729	-2.09483	0.00248014	-1.62332	0.574717	1.13796	0.0975711	-1.42852	0.001654	-1.78609	0.174777	-1.2503	0.69133	1.09473	0.00136738	1.68521	0.944573	-1.01119	0.0891536	1.28397
45	681.268	10.2463			unknown		0.060 ± 0.017	0.049 ± 0.024	0.041 ± 0.014	0.060 ± 0.022	0.056 ± 0.010	0.062 ± 0.035	0.033 ± 0.028	0.049 ± 0.005	0.0075531	-1.74993	0.540272	-1.09325	0.000412231	-3.17622	0.000417127	-2.90529	0.280209	1.34167	0.928474	-1.02545	0.987297	-1.00586	0.927845	1.01947	0.299339	-1.22437	0.000903838	1.91758	0.510627	-1.14843	0.00112255	2.57904
46	695.321	13.7399			unknown		0.003 ± 0.001	0.005 ± 0.002	0.003 ± 0.001	0.007 ± 0.004	0.002 ± 0.001	0.006 ± 0.002	0.005 ± 0.002	0.005 ± 0.004	0.316485	-1.25612	0.333214	-1.20044	0.973612	-1.00919	0.389464	1.18951	0.160616	1.57956	0.752365	-1.06729	0.92834	-1.03512	0.916064	1.03108	0.00671509	1.76375	3.11195e-05	3.49949	0.000420655	1.98378	0.063167	1.71956
47	697.298	2.8135	697.302	0.0036	AQ		0.000 ± 0.000	0.006 ± 0.004	0.000 ± 0.000	0.011 ± 0.011	0.001 ± 0.001	0.005 ± 0.005	0.001 ± 0.000	0.001 ± 0.003	0.806935	-1.17346	0.605423	1.40785	0.571127	-1.30741	0.202258	-1.84064	0.233964	1.92638	0.305018	-1.50918	0.007535	-6.87322	0.0286045	-4.55428	9.97478e-06	13.938	2.15821e-07	31.5073	0.000983902	6.55998	0.0978056	2.65126
48	697.303	3.6845	697.302	-0.0012	AQ		0.033 ± 0.011	0.149 ± 0.050	0.041 ± 0.013	0.279 ± 0.171	0.066 ± 0.020	0.095 ± 0.108	0.048 ± 0.016	0.056 ± 0.117	0.834017	1.04736	0.000897475	1.97585	0.338357	-1.19413	0.000141237	-2.35942	0.0449189	2.04028	0.112843	-2.0389	0.0571	-2.66802	0.679328	-1.30856	8.45416e-08	4.53537	1.57046e-07	8.83502	0.784243	1.12581	0.109235	2.0299
49	698.289	6.6591	698.286	-0.0032	AE		1.004 ± 0.179	1.015 ± 0.185	0.887 ± 0.175	1.042 ± 0.225	0.759 ± 0.210	0.645 ± 0.133	0.896 ± 0.229	0.518 ± 0.132	0.0166425	-1.36326	0.0228993	-1.35218	9.39573e-05	-1.95646	0.0090607	-1.44689	0.466007	1.11959	6.83115e-05	-2.05671	0.000106	-1.95784	0.761754	1.0505	0.965013	1.00539	0.00155663	1.53453	0.00697177	-1.51287	0.971046	1.00468
50	716.216	15.9901			unknown		0.007 ± 0.003	0.008 ± 0.002	0.006 ± 0.001	0.007 ± 0.002	0.005 ± 0.001	0.004 ± 0.002	0.004 ± 0.001	0.003 ± 0.001	0.0765894	-1.36492	0.0608799	-1.37526	3.66966e-05	-2.8731	1.66568e-05	-2.08913	0.789907	-1.05184	0.00501485	-2.33931	5.79e-06	-2.40712	0.916064	-1.02899	0.69133	1.07543	0.00780799	1.39553	0.0716935	-1.58169	0.0494793	1.28362
51	722.332	10.6146			unknown		0.002 ± 0.001	0.001 ± 0.000	0.004 ± 0.005	0.002 ± 0.001	0.009 ± 0.003	0.002 ± 0.002	0.013 ± 0.008	0.001 ± 0.001	0.741125	1.18421	5.40988e-05	3.7232	0.00088527	3.01456	0.35505	-1.23507	0.302212	1.25872	0.941847	-1.02686	0.769233	-1.10357	0.881132	-1.0747	0.022768	-1.6929	0.166716	-1.59269	3.65563e-05	-6.47231	2.43795e-05	-5.63191
52	723.301	3.6829			unknown		0.002 ± 0.002	0.010 ± 0.004	0.003 ± 0.001	0.017 ± 0.007	0.005 ± 0.002	0.004 ± 0.008	0.003 ± 0.002	0.004 ± 0.008	0.356869	1.70216	0.0230394	3.25564	0.951434	-1.04122	0.00141366	-3.38984	0.0320376	1.7585	0.0915066	-3.11022	0.056629	-2.90866	0.934541	1.0693	0.000359912	6.84214	8.85726e-08	7.06859	0.521035	-1.47992	0.102018	2.44929
53	736.241	6.61871			unknown		0.015 ± 0.013	0.019 ± 0.015	0.017 ± 0.017	0.021 ± 0.015	0.012 ± 0.019	0.012 ± 0.009	0.022 ± 0.028	0.013 ± 0.011	0.883318	-1.08609	0.678872	-1.26303	0.61702	-1.22937	0.961871	1.02738	0.667579	1.1839	0.0581035	-2.04407	0.282421	-1.54588	0.468455	1.32227	0.55838	1.25056	0.188297	1.608	0.569517	-1.29412	0.986944	-1.00551
54	738.325	4.7774			unknown		0.040 ± 0.007	0.094 ± 0.011	0.049 ± 0.016	0.112 ± 0.042	0.083 ± 0.014	0.089 ± 0.077	0.079 ± 0.016	0.070 ± 0.049	0.874879	1.0316	6.48064e-06	2.06178	0.267248	1.1493	4.56808e-05	-1.79395	0.194466	1.30709	0.420547	-1.37717	0.261548	-1.34243	0.947671	1.02588	1.37667e-07	2.35989	8.39902e-06	2.9901	0.608163	-1.20321	0.0634797	1.52957
55	738.327	13.2825			unknown		0.007 ± 0.004	0.005 ± 0.002	0.012 ± 0.021	0.005 ± 0.003	0.032 ± 0.005	0.007 ± 0.008	0.059 ± 0.020	0.006 ± 0.004	0.651491	1.33286	0.000160508	4.14987	0.000144456	4.55459	0.483477	1.09752	0.947132	-1.02069	0.962577	1.01861	0.810612	1.08979	0.886079	1.06989	0.303115	-1.37934	0.139308	-1.8765	0.000115664	-5.61952	2.89492e-06	-5.76468
56	749.295	17.2576			unknown		0.001 ± 0.000	0.000 ± 0.000	0.001 ± 0.000	0.000 ± 0.000	0.007 ± 0.001	0.003 ± 0.001	0.003 ± 0.001	0.002 ± 0.001	0.0050608	-1.58524	3.99404e-10	6.0502	0.00100133	1.80802	3.27197e-07	-3.34632	0.59935	-4.28627	0.0100725	91.695	0.015251	74.8674	0.442738	-1.22477	0.0131615	-49.2333	0.0048775	-133.12	4.07047e-05	-3.2485	0.31993	-1.18896
57	756.255	15.11			unknown		0.005 ± 0.003	0.005 ± 0.003	0.006 ± 0.003	0.004 ± 0.003	0.006 ± 0.003	0.006 ± 0.003	0.005 ± 0.003	0.003 ± 0.002	0.709317	-1.13256	0.96933	1.01426	0.0224393	-1.92313	0.0090607	-1.95056	0.881402	1.05635	0.867523	-1.05593	0.309612	-1.38111	0.387761	-1.30795	0.565882	-1.18088	0.963282	1.01313	0.36327	-1.26471	0.515819	1.17917
58	766.356	13.9758			unknown		0.002 ± 0.001	0.017 ± 0.010	0.001 ± 0.000	0.009 ± 0.008	0.003 ± 0.001	0.015 ± 0.006	0.004 ± 0.002	0.021 ± 0.014	0.0503073	-1.69673	0.0227561	1.67463	0.314545	1.25925	0.200648	-1.32986	0.253107	-1.71365	0.234419	-1.48124	0.593476	1.27909	0.0648544	1.89465	1.86185e-07	9.97021	4.69825e-07	9.87179	9.18027e-06	4.01937	1.2794e-06	10.1273
59	769.32	12.0224	769.323	0.0027	AEA		0.008 ± 0.002	0.002 ± 0.001	0.005 ± 0.002	0.002 ± 0.001	0.032 ± 0.006	0.008 ± 0.005	0.010 ± 0.007	0.005 ± 0.002	0.00449394	-1.94739	1.10735e-07	4.10889	0.356066	-1.26623	5.80705e-06	-5.20282	0.760058	-1.11215	0.00722422	2.72403	0.003055	2.2854	0.567633	-1.19193	1.78337e-05	-3.34525	0.00960428	-1.91047	1.32469e-05	-5.04594	0.561386	-1.15599
60	781.362	16.158			unknown		0.000 ± 0.002	0.009 ± 0.003	0.000 ± 0.001	0.018 ± 0.010	0.000 ± 0.000	0.002 ± 0.005	0.000 ± 0.001	0.013 ± 0.010	0.908781	-1.4573	0.910433	-1.4131	0.817474	1.82588	0.676473	2.58015	0.0550774	2.03565	0.226537	-6.44733	0.229906	1.43202	0.150723	9.23273	3.67202e-05	8481.79	2.81471e-06	25161.6	0.0011523	1859	0.000100157	6652.21
61	796.362	15.1219			unknown		0.000 ± 0.000	0.003 ± 0.001	0.000 ± 0.001	0.005 ± 0.003	0.000 ± 0.000	0.000 ± 0.002	0.000 ± 0.001	0.000 ± 0.008	0.546602	-6.06623	0.0893926	-49.4245	0.0820736	-48.7316	0.996549	1.01422	0.232516	1.51833	0.0915066	-37.1625	0.01913	-506.784	0.417459	-13.637	0.0160825	38.0683	0.00251637	350.63	0.120407	50.6292	0.622859	3.6606
62	807.336	18.2193			unknown		0.004 ± 0.002	0.011 ± 0.006	0.004 ± 0.003	0.017 ± 0.007	0.005 ± 0.002	0.005 ± 0.006	0.006 ± 0.004	0.008 ± 0.010	0.544237	-1.32686	0.89897	1.04934	0.593073	-1.16305	0.468814	-1.22044	0.07381	1.71203	0.0373147	-2.71683	0.423405	-1.43101	0.255565	1.89853	0.000941756	2.60311	3.14041e-05	5.91328	0.854644	-1.09519	0.0514214	2.11567
63	813.355	10.9776			unknown		0.001 ± 0.000	0.004 ± 0.001	0.001 ± 0.001	0.007 ± 0.003	0.002 ± 0.001	0.003 ± 0.002	0.004 ± 0.003	0.002 ± 0.004	0.42475	-1.28467	0.00728441	1.59282	0.0058356	2.10157	0.272527	1.3194	0.00330564	2.26002	0.149376	-1.75966	0.131223	-2.19751	0.725757	-1.24883	8.19369e-07	3.19458	3.25027e-07	9.27503	0.728349	1.13978	0.435107	-1.44565
64	826.344	11.0509	826.344	0.0007	AEGA		0.034 ± 0.014	0.007 ± 0.001	0.025 ± 0.007	0.010 ± 0.003	0.035 ± 0.009	0.007 ± 0.005	0.013 ± 0.014	0.006 ± 0.002	0.0282601	-1.6825	0.958204	-1.01503	0.000232249	-4.63242	0.000120506	-4.56382	0.013597	1.59984	0.455109	-1.34611	0.769233	-1.06732	0.567633	1.26121	2.35077e-08	-5.02618	0.00131618	-1.86726	5.20797e-05	-6.6656	0.635823	-1.15804
65	826.377	6.1849	826.344	-0.033	AEGA		0.004 ± 0.001	0.031 ± 0.010	0.003 ± 0.001	0.060 ± 0.038	0.007 ± 0.002	0.014 ± 0.022	0.003 ± 0.001	0.009 ± 0.023	0.0665294	-1.48922	0.00116367	1.85078	0.00274606	-1.78525	5.12753e-06	-3.30412	0.0318045	2.10899	0.0453654	-2.8675	0.032868	-3.58256	0.784458	-1.24937	1.45137e-10	8.78475	1.70942e-09	27.5907	0.280949	1.65527	0.00712359	4.37759
66	826.379	3.7644	826.381	0.0016	AEK		0.014 ± 0.004	0.026 ± 0.006	0.014 ± 0.005	0.046 ± 0.026	0.016 ± 0.001	0.016 ± 0.015	0.019 ± 0.009	0.008 ± 0.021	0.312799	-1.21884	0.307364	1.12751	0.155858	-1.3056	0.0181921	-1.47207	0.0448682	1.91599	0.0474496	-2.16137	0.037835	-3.45779	0.473781	-1.59982	0.000308383	1.86573	1.03074e-05	4.35699	0.427421	-1.30617	0.485476	-1.41952
67	826.383	11.5864	826.381	-0.002	AEK		0.000 ± 0.000	0.018 ± 0.005	0.000 ± 0.000	0.027 ± 0.021	0.000 ± 0.001	0.003 ± 0.011	0.000 ± 0.000	0.005 ± 0.044	0.874879	-1.39676	0.0261172	165.211	0.880287	-1.30296	0.0118706	-215.264	0.280209	1.67822	0.234419	-7.15357	0.17025	-3.82467	0.761733	1.87038	2.35077e-08	57071.2	1.82706e-09	133779	0.0985784	48.2898	1.80513e-06	19442.7
68	827.367	13.4021			unknown		0.189 ± 0.053	0.199 ± 0.026	0.233 ± 0.059	0.233 ± 0.044	0.229 ± 0.035	0.143 ± 0.069	0.174 ± 0.038	0.146 ± 0.039	0.917498	1.02223	0.21034	1.1843	0.000292081	-1.90046	2.92664e-06	-2.25072	0.07381	1.27584	0.0191885	-1.81698	0.027198	-1.36539	0.272248	1.33074	0.751571	1.04427	0.0540278	1.30334	0.00352666	-2.06063	0.0109065	1.4535
69	829.334	17.0558	829.326	-0.0076	AEM		0.009 ± 0.005	0.002 ± 0.001	0.006 ± 0.003	0.001 ± 0.001	0.009 ± 0.001	0.001 ± 0.000	0.003 ± 0.003	0.001 ± 0.000	0.083878	-1.7182	0.776334	-1.08129	0.000232249	-6.0896	5.72734e-05	-5.6318	0.124748	-1.53656	0.000425363	-2.61952	0.001583	-2.50778	0.884104	1.04456	5.21965e-06	-4.42992	1.21658e-05	-3.96162	7.7926e-10	-10.7319	0.103753	-1.8243
70	829.855	13.2475			unknown		0.004 ± 0.004	0.002 ± 0.004	0.002 ± 0.002	0.003 ± 0.003	0.002 ± 0.001	0.006 ± 0.005	0.002 ± 0.003	0.002 ± 0.001	0.109976	-2.41209	0.243949	-1.56671	0.0110529	-3.98188	0.0271464	-2.54155	0.59935	1.4023	0.283276	1.94645	0.990718	1.00666	0.124679	-1.93358	0.379529	-1.61177	0.0819582	2.0986	0.118833	1.89204	0.029388	2.48695
71	836.36	3.1425			unknown		0.001 ± 0.000	0.009 ± 0.003	0.001 ± 0.000	0.010 ± 0.008	0.001 ± 0.000	0.008 ± 0.006	0.002 ± 0.000	0.002 ± 0.005	0.402429	-1.38317	0.0304862	1.70032	0.0451511	1.55193	0.569216	-1.09562	0.412122	1.34249	0.334242	-1.32268	0.011161	-4.39962	0.0422416	-3.32629	1.03652e-09	13.2377	7.00372e-08	24.5809	3.67863e-06	5.88606	0.149898	1.93876
72	840.369	13.2474			unknown		0.015 ± 0.006	0.013 ± 0.005	0.015 ± 0.005	0.010 ± 0.003	0.028 ± 0.005	0.013 ± 0.007	0.023 ± 0.005	0.022 ± 0.003	0.339718	-1.24568	0.00131849	1.83492	0.374629	-1.1593	5.45655e-06	-2.12722	0.59935	-1.13262	0.425318	-1.30934	0.005595	1.75579	0.00596862	2.29893	0.381835	-1.2084	0.570601	-1.09873	0.000551266	-2.90322	0.000149442	1.68444
73	842.321	11.0298			unknown		0.001 ± 0.001	0.005 ± 0.002	0.001 ± 0.001	0.007 ± 0.004	0.002 ± 0.001	0.004 ± 0.005	0.002 ± 0.001	0.002 ± 0.003	0.313956	-1.49432	0.299098	1.45119	0.514505	-1.24645	0.0747732	-1.80884	0.130247	1.65838	0.326358	-1.57928	0.052222	-2.52183	0.434929	-1.59683	7.55116e-05	3.81789	6.70588e-07	9.46128	0.264724	1.66587	0.149898	1.88705
74	850.345	13.4021	850.344	-0.0009	AEm (anh)		0.350 ± 0.089	0.373 ± 0.037	0.444 ± 0.091	0.427 ± 0.090	0.426 ± 0.056	0.284 ± 0.116	0.325 ± 0.056	0.274 ± 0.058	0.773762	1.05191	0.152627	1.19094	0.000144456	-1.88422	5.08087e-07	-2.24398	0.0975422	1.248	0.0133252	-1.71491	0.009458	-1.36287	0.297603	1.25831	0.627829	1.06003	0.0624537	1.25763	0.00236473	-1.92669	0.00347287	1.46553
75	850.345	14.4879	850.344	-0.001	AEm (anh)		0.005 ± 0.001	0.003 ± 0.001	0.004 ± 0.001	0.004 ± 0.002	0.005 ± 0.002	0.004 ± 0.002	0.003 ± 0.002	0.003 ± 0.001	0.160157	-1.32432	0.930227	1.02077	0.000477749	-2.67712	0.0003961	-2.73273	0.387437	1.27801	0.518526	-1.19456	0.549304	-1.14589	0.881132	1.04247	0.054375	-1.41918	0.407819	1.19258	0.026905	-1.73051	0.0361139	1.64621
76	852.367	15.1029			unknown		0.008 ± 0.002	0.009 ± 0.002	0.007 ± 0.002	0.008 ± 0.003	0.010 ± 0.002	0.009 ± 0.008	0.009 ± 0.002	0.011 ± 0.003	0.0686522	-1.37386	0.0339498	1.30758	0.00320224	-1.57316	2.1736e-05	-2.05704	0.964299	1.00824	0.484318	-1.24502	0.228858	1.20659	0.175285	1.50223	0.303115	1.15266	0.00615546	1.59664	0.204426	-1.41235	3.03332e-05	2.18793
77	853.424	10.3796			unknown		0.000 ± 0.001	0.017 ± 0.004	0.000 ± 0.001	0.022 ± 0.011	0.002 ± 0.001	0.001 ± 0.011	0.000 ± 0.000	0.004 ± 0.026	0.904957	1.47225	0.0484644	41.8456	0.959546	-1.15006	0.00678643	-48.1251	0.241172	1.43944	0.119062	-32.4568	0.0752	-4.72273	0.415054	6.87247	0.00252386	334.369	0.000506942	326.916	0.488385	-4.06191	0.00701957	81.4244
78	854.378	15.8272			unknown		0.009 ± 0.004	0.000 ± 0.001	0.005 ± 0.002	0.000 ± 0.002	0.008 ± 0.002	0.000 ± 0.000	0.004 ± 0.002	0.000 ± 0.001	0.00790461	-1.99331	0.586971	-1.14518	9.39573e-05	-3.79203	4.56808e-05	-3.31129	0.998791	-1.00343	0.326358	-11.4225	0.423405	-8.95009	0.897196	1.27625	0.000354838	-2742.88	0.000577184	-1380.77	7.95345e-08	-27358.6	1.66834e-06	-6473.85
79	854.411	14.6701			unknown		0.000 ± 0.001	0.032 ± 0.009	0.000 ± 0.001	0.043 ± 0.028	0.003 ± 0.001	0.014 ± 0.020	0.000 ± 0.000	0.001 ± 0.057	0.709317	-3.575	0.0156744	151.98	0.290181	-13.3542	0.000126228	-2029.58	0.339315	1.44841	0.100443	-3.00819	0.093753	-22.2765	0.300911	-7.40528	0.000583659	1620.57	6.41275e-05	8391.37	0.0419076	3.54465	0.00477446	971.489
80	856.386	3.1856	856.355	-0.0308	AESA		0.004 ± 0.001	0.008 ± 0.001	0.004 ± 0.002	0.011 ± 0.004	0.005 ± 0.001	0.009 ± 0.003	0.006 ± 0.002	0.007 ± 0.003	0.820067	-1.06748	0.195004	1.25073	0.959546	-1.01161	0.218187	-1.26524	0.0766047	1.44112	0.450097	-1.14155	0.615528	-1.11016	0.900083	1.02827	7.77246e-06	2.19574	3.27133e-05	3.37787	0.0268042	1.53789	0.00361718	2.00082
81	864.358	16.9806	864.324	-0.034	AEDA (anh)		0.000 ± 0.000	0.005 ± 0.003	0.001 ± 0.000	0.007 ± 0.004	0.001 ± 0.001	0.005 ± 0.003	0.002 ± 0.002	0.000 ± 0.003	0.0423229	70.4531	0.10682	40.4153	0.0208993	68.8143	0.662603	1.70268	0.330138	1.50576	0.528462	-1.23662	0.131112	-18.1825	0.150723	-14.7034	0.00261928	335.47	6.22946e-07	7.16986	0.133316	6.71233	0.412695	-3.72973
82	868.39	18.1233	868.391	0.0012	AEVA		0.003 ± 0.005	0.045 ± 0.011	0.002 ± 0.002	0.056 ± 0.036	0.002 ± 0.001	0.019 ± 0.029	0.002 ± 0.002	0.013 ± 0.032	0.569434	-1.46827	0.586971	-1.27408	0.00990888	-3.29154	0.00506885	-2.58346	0.345956	1.3527	0.0665742	-3.08884	0.026099	-3.57329	0.8687	-1.15684	3.63721e-07	15.1819	4.0108e-07	30.1534	0.00339126	6.26221	0.000137144	13.9848
83	869.386	2.6188	869.387	0.0006	AQm		0.015 ± 0.003	0.192 ± 0.051	0.015 ± 0.004	0.270 ± 0.191	0.029 ± 0.006	0.157 ± 0.163	0.053 ± 0.111	0.050 ± 0.132	0.29651	-1.19926	6.83711e-05	1.86373	0.109541	2.03097	0.853239	1.08973	0.250259	1.53288	0.214489	-1.59813	0.023585	-3.83392	0.174777	-2.399	1.77816e-12	12.739	3.29798e-09	23.4184	0.000308008	4.277	0.430573	1.63602
84	870.367	3.2889	870.371	0.0033	AEm		9.451 ± 2.161	8.578 ± 1.823	9.833 ± 1.962	9.749 ± 1.440	9.815 ± 0.840	6.740 ± 2.900	8.781 ± 2.392	8.830 ± 0.928	0.334417	-1.15823	0.907353	1.01545	0.000322046	-1.88046	2.78539e-05	-1.90952	0.159027	1.23888	0.0351302	-1.66364	0.842416	1.02893	0.0170947	1.71177	0.449353	-1.10781	0.0205407	1.29526	0.00393215	-1.87148	0.000225308	1.74657
85	871.354	12.1483	871.355	0.0003	AEm (deA)		0.004 ± 0.001	0.010 ± 0.002	0.006 ± 0.002	0.017 ± 0.003	0.007 ± 0.002	0.007 ± 0.005	0.008 ± 0.001	0.008 ± 0.005	0.591743	1.12358	0.0314881	1.505	0.68725	1.06823	0.0122384	-1.40888	0.000307189	1.79057	0.0395063	-1.8987	0.24027	-1.32587	0.317274	1.43204	5.46235e-05	2.30478	4.88972e-09	3.67297	0.456994	-1.23984	0.0183478	1.62729
86	884.383	12.4564	884.35	-0.0329	AEDA		0.007 ± 0.002	0.043 ± 0.020	0.008 ± 0.005	0.068 ± 0.033	0.013 ± 0.005	0.056 ± 0.036	0.034 ± 0.015	0.014 ± 0.025	0.671091	-1.15753	0.0317214	1.74301	0.000144456	2.6302	0.0919377	1.509	0.0982348	1.70529	0.949219	-1.01851	0.032347	-3.01667	0.0391626	-2.96185	9.16884e-08	5.78199	1.46549e-07	11.4131	0.000630206	3.25697	0.448206	-1.37227
87	895.397	3.9934			unknown		0.000 ± 0.001	0.031 ± 0.012	0.000 ± 0.000	0.044 ± 0.039	0.000 ± 0.000	0.028 ± 0.035	0.000 ± 0.001	0.006 ± 0.017	0.67876	-3.73226	0.460877	-7.37104	0.325133	-10.7026	0.88594	-1.45198	0.315207	1.5596	0.367363	-1.44562	0.014795	-5.48888	0.0661282	-3.79691	0.000747872	726.82	7.10405e-05	4230.7	0.000211519	3705.97	0.000608166	1417.21
88	897.413	10.2145	897.418	0.0054	AEKA		0.031 ± 0.007	0.562 ± 0.140	0.028 ± 0.009	0.687 ± 0.398	0.046 ± 0.008	0.347 ± 0.463	0.029 ± 0.005	0.108 ± 0.292	0.134111	-1.32584	0.0055852	1.45212	0.000109169	-1.84251	1.02032e-07	-2.67554	0.345956	1.33151	0.120069	-2.12116	0.007969	-5.22046	0.208773	-2.46113	3.4333e-13	18.0655	2.37046e-10	31.8922	0.000486448	5.86507	0.00133875	6.37604
89	897.417	8.6283	897.418	0.0006	AEKA		0.003 ± 0.002	0.143 ± 0.045	0.003 ± 0.002	0.183 ± 0.127	0.008 ± 0.004	0.106 ± 0.146	0.005 ± 0.003	0.031 ± 0.103	0.536248	-1.31983	0.00774414	2.75638	0.984075	-1.00927	0.00518359	-2.78194	0.376501	1.39782	0.234419	-1.76596	0.023458	-4.61863	0.208773	-2.61537	6.15694e-11	51.0421	9.95522e-10	94.1663	9.45807e-05	10.486	0.000772062	11.1538
90	898.403	14.2694	898.365	-0.0378	AEEA		0.112 ± 0.024	0.379 ± 0.100	0.109 ± 0.008	0.418 ± 0.200	0.156 ± 0.016	0.443 ± 0.160	0.168 ± 0.029	0.197 ± 0.178	0.0663794	-1.23847	0.00636471	1.36174	0.203931	-1.16182	4.56808e-05	-1.5821	0.520976	1.20304	0.574522	-1.11771	0.036799	-1.9262	0.0906751	-1.72334	6.32798e-08	3.37078	2.58175e-07	5.02222	5.20797e-05	2.21466	0.00985655	2.03315
91	905.383	11.4085			unknown		0.010 ± 0.002	0.013 ± 0.004	0.011 ± 0.003	0.012 ± 0.004	0.017 ± 0.005	0.013 ± 0.009	0.014 ± 0.014	0.011 ± 0.004	0.42475	-1.16618	0.00298961	1.63657	0.499457	-1.28374	0.0425973	-2.10093	0.985645	1.00496	0.572468	-1.23415	0.612903	-1.12322	0.810545	1.09876	0.185212	1.22337	0.0749091	1.43374	0.130086	-1.65099	0.352243	1.3982
92	911.394	9.6867			unknown		0.014 ± 0.010	0.004 ± 0.001	0.025 ± 0.064	0.003 ± 0.001	0.093 ± 0.014	0.008 ± 0.015	0.159 ± 0.091	0.009 ± 0.007	0.61916	1.45651	5.40929e-05	6.2892	0.000146693	6.2864	0.99792	-1.00044	0.186223	-1.41733	0.61266	1.28967	0.006367	2.10447	0.373119	1.63179	0.00146512	-3.25247	0.000822007	-6.71426	9.18027e-06	-15.861	4.28251e-07	-9.71567
93	911.404	12.2476			unknown		0.003 ± 0.001	0.025 ± 0.007	0.004 ± 0.002	0.029 ± 0.017	0.005 ± 0.001	0.021 ± 0.018	0.008 ± 0.003	0.011 ± 0.019	0.334436	1.27244	0.00346186	1.71235	0.0068336	1.67265	0.898823	-1.02374	0.441523	1.26346	0.161183	-1.53287	0.066969	-2.35796	0.407153	-1.53826	1.58436e-10	8.74016	2.16814e-07	8.67849	0.000277899	3.32982	0.0537989	2.21604
94	912.386	14.5133			unknown monomer		0.017 ± 0.007	0.072 ± 0.023	0.017 ± 0.013	0.090 ± 0.035	0.020 ± 0.008	0.061 ± 0.047	0.027 ± 0.005	0.029 ± 0.045	0.698315	-1.18047	0.540272	1.17805	0.700147	-1.07631	0.167793	-1.26795	0.244912	1.36031	0.216846	-1.53798	0.042513	-2.51061	0.364514	-1.63241	1.28957e-06	4.24209	7.41794e-06	6.81193	0.0165736	2.34134	0.108347	1.8186
95	913.409	4.0824			unknown		0.003 ± 0.001	0.027 ± 0.006	0.002 ± 0.001	0.030 ± 0.021	0.004 ± 0.001	0.025 ± 0.021	0.003 ± 0.002	0.011 ± 0.011	0.313956	-1.31284	0.0130867	1.71803	0.288526	-1.37841	0.00462176	-2.36815	0.559012	1.2233	0.251462	-1.42843	0.010691	-2.44051	0.197788	-1.70852	3.36251e-10	10.5698	1.72444e-08	16.9752	7.86421e-05	4.30702	0.000145296	5.96988
96	914.354	12.3492			2x(NAG-NAM) (deN, anh)		0.011 ± 0.003	0.011 ± 0.001	0.010 ± 0.003	0.012 ± 0.001	0.011 ± 0.002	0.012 ± 0.004	0.017 ± 0.006	0.019 ± 0.003	0.159815	-1.3103	0.991713	1.00246	0.668377	-1.0796	0.579251	-1.08226	0.0474035	1.23349	0.314751	-1.19354	1.02e-05	1.79747	0.00017925	2.14536	0.980018	-1.00364	0.00101637	1.61038	0.257428	-1.20084	0.000356753	1.93352
97	921.377	11.8356	921.381	0.0049	AEmA (anh)		0.045 ± 0.007	0.039 ± 0.009	0.038 ± 0.005	0.040 ± 0.006	0.041 ± 0.004	0.051 ± 0.015	0.037 ± 0.019	0.040 ± 0.002	0.00449394	-1.4179	0.242771	-1.10728	0.000603366	-2.10007	0.00115799	-1.8966	0.457115	1.11041	0.91082	-1.01898	0.890148	1.01892	0.800338	1.03825	0.264241	-1.13735	0.00103368	1.3843	0.75109	-1.04665	0.00149376	1.88138
98	921.381	15.1134	921.381	0	AEmA (anh)		0.636 ± 0.218	0.613 ± 0.056	0.677 ± 0.110	0.645 ± 0.135	0.688 ± 0.066	0.723 ± 0.339	0.514 ± 0.078	0.359 ± 0.110	0.485452	-1.13208	0.727237	1.05702	0.000100661	-2.16532	1.02032e-07	-2.2888	0.320548	1.14608	0.671289	-1.10817	0.001575	-1.70766	0.102032	-1.54098	0.768368	-1.04362	0.0580614	1.24323	0.347388	-1.22246	0.16315	1.215
99	921.388	13.5933	921.381	-0.0062	AEmA (anh)		0.005 ± 0.004	0.018 ± 0.006	0.005 ± 0.004	0.021 ± 0.011	0.010 ± 0.005	0.016 ± 0.008	0.006 ± 0.004	0.010 ± 0.009	0.852814	-1.08262	0.0359521	1.97601	0.325133	-1.32996	0.00118549	-2.62801	0.511803	1.24501	0.10812	-1.51861	0.12191	-1.76511	0.704733	-1.16231	5.90932e-05	3.82139	2.28892e-05	5.15075	0.373265	1.27346	0.00432921	2.87931
100	925.406	12.8345			unknown		0.004 ± 0.001	0.003 ± 0.001	0.004 ± 0.007	0.004 ± 0.001	0.010 ± 0.003	0.006 ± 0.006	0.010 ± 0.007	0.006 ± 0.001	0.990568	1.00382	6.83711e-05	2.58221	0.179734	1.47646	0.054691	-1.74892	0.502999	1.17388	0.462173	1.36557	0.001701	1.73897	0.546955	1.27344	0.687437	-1.07463	0.830548	1.0882	0.0700113	-2.03207	0.732168	1.096
101	926.399	16.7004			unknown		0.025 ± 0.002	0.029 ± 0.005	0.027 ± 0.003	0.027 ± 0.002	0.025 ± 0.003	0.027 ± 0.006	0.030 ± 0.003	0.025 ± 0.003	0.212831	-1.1184	0.868349	-1.01698	0.000147582	-1.48654	8.59108e-05	-1.46172	0.978399	-1.00308	0.0212358	-1.39704	0.103026	-1.17486	0.162225	1.18911	0.140823	1.15154	0.00139711	1.28393	0.148279	-1.19293	0.000195353	1.45703
102	927.391	4.0411	927.392	0.0007	AEmG		0.358 ± 0.124	0.641 ± 0.320	0.343 ± 0.097	0.381 ± 0.191	0.656 ± 0.069	0.617 ± 0.354	0.450 ± 0.206	0.797 ± 0.307	0.288943	-1.25605	0.000436841	1.79346	0.115377	-1.38843	4.56808e-05	-2.49008	0.242837	-1.54292	0.415229	-1.35782	0.532916	1.24288	0.110382	1.68761	0.027206	1.78199	0.0693032	1.45067	0.218948	-1.36656	0.000139024	3.07509
103	934.374	3.3047	934.375	0.0019	2x(NAG-NAM) (deN)		0.025 ± 0.007	0.034 ± 0.015	0.022 ± 0.005	0.028 ± 0.009	0.034 ± 0.002	0.042 ± 0.019	0.061 ± 0.015	0.072 ± 0.015	0.0416883	-1.40689	0.0329646	1.30374	0.0305645	1.40056	0.485469	1.07426	0.626005	-1.11508	0.895429	-1.03869	0.000472	2.15114	0.00167313	2.23436	0.119603	1.33117	0.00101637	1.67952	0.934147	-1.01729	5.03167e-05	2.04455
104	937.442	10.303			unknown		0.003 ± 0.002	0.004 ± 0.002	0.004 ± 0.008	0.005 ± 0.002	0.011 ± 0.002	0.005 ± 0.004	0.019 ± 0.009	0.005 ± 0.002	0.977526	-1.02533	0.000766333	3.63388	0.00130179	3.57778	0.944037	-1.01568	0.29101	1.33558	0.875999	1.05274	0.61098	1.1528	0.799447	1.09505	0.461638	1.28552	0.225363	1.76041	0.000892495	-2.68518	0.00152023	-2.41425
105	937.445	11.1078	937.376	-0.0688	AEmS anh		0.002 ± 0.001	0.004 ± 0.002	0.003 ± 0.007	0.005 ± 0.003	0.009 ± 0.002	0.006 ± 0.003	0.017 ± 0.014	0.004 ± 0.004	0.744005	1.296	0.000341479	5.47716	0.00087046	5.60311	0.944037	1.023	0.369417	1.36389	0.747248	1.10417	0.927112	1.04046	0.883431	-1.06123	0.0282499	2.38549	0.0768267	2.51045	0.00541112	-2.07942	0.0319403	-2.25748
106	939.389	12.051			unknown		0.027 ± 0.006	0.051 ± 0.012	0.038 ± 0.024	0.054 ± 0.019	0.191 ± 0.203	0.102 ± 0.042	0.078 ± 0.057	0.044 ± 0.015	0.577832	1.17078	0.000433166	6.94941	0.0353164	1.66032	0.00488988	-4.18559	0.449369	1.16263	0.0350039	1.54119	0.395424	-1.16436	0.0108536	-1.7945	5.46235e-05	1.87978	0.0109283	1.86669	0.0615348	-2.39875	0.912944	-1.02842
107	939.399	9.71551			unknown		0.005 ± 0.003	0.010 ± 0.002	0.007 ± 0.002	0.012 ± 0.005	0.042 ± 0.064	0.023 ± 0.012	0.016 ± 0.014	0.009 ± 0.004	0.385982	1.22821	0.0022018	8.55183	0.0504507	1.84824	0.0150204	-4.62701	0.319841	1.28117	0.0223875	1.69581	0.540254	-1.14021	0.0160569	-1.93358	0.000454252	2.15865	0.000305969	2.25173	0.15749	-2.33615	0.933606	1.02432
108	940.424	3.5593	940.424	0	AQmA		0.012 ± 0.003	0.129 ± 0.031	0.014 ± 0.002	0.184 ± 0.117	0.017 ± 0.002	0.095 ± 0.082	0.020 ± 0.005	0.049 ± 0.094	0.961862	1.00794	0.00531666	1.39455	0.887483	-1.02042	0.00201543	-1.42303	0.194466	1.55819	0.0915136	-1.78149	0.045797	-2.65179	0.468455	-1.48853	6.75592e-12	10.832	2.51933e-09	16.7453	7.58154e-05	4.36004	0.00249329	4.16821
109	941.405	11.8152			unknown		0.041 ± 0.036	0.051 ± 0.014	0.052 ± 0.024	0.041 ± 0.009	0.059 ± 0.016	0.041 ± 0.028	0.041 ± 0.017	0.042 ± 0.011	0.93252	1.04045	0.307364	1.40999	0.0801058	-1.77399	7.12061e-05	-2.5013	0.467958	-1.14966	0.182881	-1.60747	0.291629	-1.21614	0.415054	1.32179	0.533734	1.22768	0.905524	1.02634	0.0604321	-1.84617	0.00312777	1.79083
110	941.406	10.4749	941.408	0.0018	AEmA		0.076 ± 0.012	0.076 ± 0.027	0.068 ± 0.009	0.066 ± 0.014	0.114 ± 0.013	0.081 ± 0.048	0.088 ± 0.033	0.078 ± 0.025	0.00798699	-1.36006	0.000378297	1.46017	0.011825	-1.51344	4.08878e-05	-2.20987	0.789907	-1.06254	0.564126	-1.22347	0.927112	1.02664	0.473691	1.25606	0.942696	-1.013	0.037075	1.26359	0.0353866	-1.80969	0.0277075	1.53382
111	941.415	6.8231	941.408	-0.0071	AEmA		22.123 ± 5.606	23.433 ± 3.753	22.572 ± 3.915	20.932 ± 2.566	24.914 ± 1.822	24.306 ± 8.261	23.429 ± 3.067	22.310 ± 2.701	0.277926	-1.18109	0.399369	1.10117	0.000461118	-1.64975	5.08087e-07	-1.81665	0.822665	-1.02693	0.217333	-1.2602	0.660059	-1.05075	0.317274	1.19933	0.69133	1.05338	0.0483718	1.21151	0.0942147	-1.31736	2.81789e-05	1.65387
112	941.42	5.4299	941.408	-0.0126	AEmA		0.438 ± 0.806	0.829 ± 1.053	0.591 ± 0.708	0.659 ± 0.832	0.858 ± 0.923	0.279 ± 1.502	0.146 ± 0.700	0.741 ± 1.114	0.90009	1.11853	0.308496	1.9138	0.0625977	-5.23054	0.00728427	-10.0102	0.84418	-1.15398	0.200626	-3.88364	0.89763	-1.1198	0.239047	3.46814	0.325973	1.88108	0.488591	1.45735	0.142212	-3.95119	0.0133423	8.78641
113	942.402	13.3179			unknown		0.032 ± 0.008	0.056 ± 0.009	0.032 ± 0.006	0.058 ± 0.021	0.046 ± 0.010	0.069 ± 0.033	0.064 ± 0.016	0.038 ± 0.018	0.20534	-1.19387	0.0107238	1.40127	0.298194	1.14638	0.0924596	-1.22234	0.490998	1.13846	0.803487	-1.06288	0.049057	-1.46345	0.246671	-1.37687	0.000114459	1.73183	1.1832e-05	2.35386	0.488385	1.16278	0.86192	1.03228
114	943.413	14.1975			unknown		0.135 ± 0.090	0.120 ± 0.094	0.136 ± 0.096	0.119 ± 0.091	0.126 ± 0.096	0.140 ± 0.107	0.168 ± 0.124	0.140 ± 0.108	0.651491	-1.19755	0.827907	-1.09317	0.275143	-1.39822	0.414241	-1.27905	0.858116	1.07819	0.770109	-1.11693	0.716541	1.16406	0.456209	1.30018	0.709627	-1.1314	0.661047	1.14123	0.669999	-1.15599	0.229593	1.43859
115	943.423	13.3626			unknown		0.052 ± 0.008	0.077 ± 0.029	0.060 ± 0.027	0.050 ± 0.012	0.107 ± 0.017	0.070 ± 0.036	0.121 ± 0.052	0.083 ± 0.021	0.805524	-1.05631	5.0733e-06	2.00258	0.0954689	1.31854	0.0122384	-1.51879	0.172974	-1.40909	0.243658	-1.43969	0.77642	1.07742	0.117291	1.55116	0.0445663	1.4548	0.606464	1.09058	0.0089915	-1.98178	0.323924	1.18877
116	955.419	11.6869	955.423	0.0041	AEmA (meth) (meth on 4-Ala)		0.002 ± 0.000	0.042 ± 0.039	0.002 ± 0.001	0.021 ± 0.029	0.006 ± 0.002	0.023 ± 0.013	0.003 ± 0.001	0.064 ± 0.055	0.00798699	-1.52074	4.42292e-06	2.58103	0.217874	-1.25804	1.66568e-05	-3.24704	0.385548	-1.77958	0.10812	-2.34439	0.540254	1.5361	0.0149102	3.60121	1.25329e-06	16.8288	3.82923e-07	14.3811	0.00101742	2.78119	2.47945e-07	32.5213
117	955.455	12.7525			unknown		0.007 ± 0.003	0.016 ± 0.008	0.006 ± 0.004	0.022 ± 0.012	0.014 ± 0.004	0.023 ± 0.011	0.013 ± 0.007	0.013 ± 0.010	0.313956	-1.39005	0.00366093	1.95871	0.883477	1.03895	0.00490759	-1.88528	0.338266	1.42757	0.867523	1.05348	0.508211	-1.28466	0.402701	-1.35336	0.00125606	2.34568	5.67181e-05	4.65474	0.335812	1.2616	0.0605207	1.75746
118	956.361	14.2609	956.36	-0.0011	2x NAG-NAM (anh)		0.015 ± 0.003	0.009 ± 0.005	0.015 ± 0.003	0.009 ± 0.003	0.010 ± 0.002	0.007 ± 0.005	0.015 ± 0.005	0.010 ± 0.003	0.0801041	-1.26157	0.00128619	-1.51077	0.0010144	-1.77295	0.255216	-1.17354	0.604944	1.1559	0.178054	-1.53994	0.615528	1.15169	0.0429181	1.77353	0.0100048	-1.74511	0.221628	-1.19673	0.0188274	-1.77881	0.364665	1.17006
119	956.37	6.579			unknown		0.079 ± 0.065	0.066 ± 0.074	0.053 ± 0.044	0.085 ± 0.063	0.049 ± 0.016	0.126 ± 0.095	0.071 ± 0.057	0.069 ± 0.019	0.178989	-1.78067	0.10682	-1.64038	0.0604401	-1.95379	0.493688	-1.19105	0.473786	1.40886	0.455109	1.45993	0.927112	1.04697	0.387761	-1.39442	0.654148	-1.20594	0.0272123	2.08029	0.0586675	1.98586	0.0420853	1.69623
120	957.399	3.4286	957.403	0.0039	AEmS		0.023 ± 0.007	0.060 ± 0.035	0.021 ± 0.005	0.038 ± 0.020	0.024 ± 0.002	0.026 ± 0.016	0.021 ± 0.008	0.061 ± 0.033	0.135766	-1.2933	0.784066	1.04354	0.00251022	-1.8875	0.000320105	-1.96968	0.371386	-1.43353	0.00900183	-3.00883	0.983597	1.01558	0.005784	3.05571	0.00224793	2.60113	0.000342246	2.34668	0.470164	-1.2071	2.16054e-05	4.98614
121	969.404	13.2911	969.439	0.035	AEmV		0.008 ± 0.012	0.019 ± 0.006	0.009 ± 0.008	0.018 ± 0.007	0.010 ± 0.007	0.014 ± 0.011	0.012 ± 0.008	0.024 ± 0.010	0.806935	-1.16518	0.833336	1.13637	0.688954	-1.20114	0.389842	-1.36495	0.84418	1.04711	0.114684	-1.77666	0.308278	1.26917	0.0350349	2.25489	0.0412467	2.26615	0.00157556	2.76485	0.794807	1.12244	0.000508666	3.45466
122	969.439	13.919	969.439	-0.0002	AEmV		0.004 ± 0.002	0.144 ± 0.095	0.003 ± 0.002	0.069 ± 0.072	0.009 ± 0.002	0.110 ± 0.048	0.005 ± 0.002	0.177 ± 0.126	0.329404	-1.48284	0.00295694	2.41149	0.589706	-1.14568	3.92233e-06	-2.76279	0.233737	-1.91882	0.161183	-1.71547	0.696306	1.22979	0.0598866	2.10967	9.03291e-09	40.6165	3.11854e-08	31.3879	8.97771e-09	9.81823	1.21624e-09	57.2262
123	973.381	10.4512	973.38	-0.0016	AEmC		0.032 ± 0.018	0.020 ± 0.009	0.023 ± 0.011	0.012 ± 0.006	0.046 ± 0.010	0.034 ± 0.022	0.013 ± 0.006	0.040 ± 0.017	0.104	-1.71571	0.112474	1.40162	4.54477e-05	-4.31902	1.18399e-07	-6.05364	0.233964	-1.52521	0.455109	1.33136	0.020493	2.05662	0.223234	1.54475	0.056582	-1.67121	0.140129	-1.48565	0.0605207	-1.75941	2.73078e-06	5.31505
124	975.312	15.1212			unknown		0.005 ± 0.001	0.005 ± 0.002	0.005 ± 0.001	0.005 ± 0.001	0.005 ± 0.001	0.007 ± 0.001	0.004 ± 0.001	0.003 ± 0.001	0.454901	-1.12993	0.96933	-1.00766	0.000181823	-2.03625	2.32987e-05	-2.02078	0.669735	1.08049	0.854457	1.03455	0.005595	-2.02264	0.00127336	-2.09252	0.587014	1.09955	0.0126402	1.34241	0.25264	1.14625	0.580924	1.10695
125	976.397	6.5838	976.386	-0.0112	2x(NAG-NAM)		0.664 ± 0.508	0.574 ± 0.550	0.464 ± 0.313	0.692 ± 0.479	0.454 ± 0.137	1.074 ± 0.740	0.576 ± 0.511	0.641 ± 0.171	0.15741	-1.72352	0.157252	-1.49552	0.0506438	-2.0155	0.261904	-1.34769	0.535467	1.31514	0.432133	1.43257	0.775823	1.11732	0.463947	-1.28215	0.69243	-1.16375	0.0267697	1.94772	0.0617082	1.84098	0.0183226	1.93508
126	976.403	4.0592	976.386	-0.0169	2x(NAG-NAM)		0.022 ± 0.027	0.027 ± 0.023	0.017 ± 0.018	0.028 ± 0.017	0.021 ± 0.009	0.022 ± 0.056	0.018 ± 0.010	0.025 ± 0.015	0.479505	-1.55324	0.898495	-1.07427	0.0584468	-2.20366	0.00551012	-2.05131	0.817321	1.10592	0.446387	-1.61836	0.838724	-1.10407	0.501213	1.46582	0.69133	1.2153	0.0478207	2.0876	0.689712	-1.23958	0.00347287	2.42569
127	978.434	13.6586	978.403	-0.0306	AEmAG (anh)		0.030 ± 0.008	0.039 ± 0.005	0.025 ± 0.005	0.037 ± 0.005	0.044 ± 0.007	0.044 ± 0.021	0.035 ± 0.008	0.043 ± 0.012	0.0358318	-1.41251	0.00938978	1.44381	0.00819648	-1.4918	6.69248e-06	-2.15387	0.858116	1.02137	0.572468	-1.15249	0.540254	1.09593	0.373119	1.26305	0.0357374	1.31371	1.09173e-05	1.89528	0.296727	-1.26662	3.64882e-05	2.1478
128	983.429	12.3294			unknown		0.009 ± 0.012	0.019 ± 0.016	0.011 ± 0.010	0.016 ± 0.012	0.015 ± 0.014	0.010 ± 0.022	0.004 ± 0.011	0.016 ± 0.018	0.904957	1.09149	0.402839	1.63709	0.051448	-3.38784	0.00531057	-5.54619	0.847097	-1.09488	0.178054	-2.41683	0.777221	-1.17728	0.291994	2.05289	0.115414	2.18725	0.120809	1.83025	0.341963	-1.80892	0.00328028	6.29421
129	983.454	16.4301	983.455	0.0005	AEmL		0.013 ± 0.004	0.135 ± 0.096	0.011 ± 0.003	0.069 ± 0.078	0.024 ± 0.004	0.079 ± 0.039	0.016 ± 0.006	0.175 ± 0.135	0.0474807	-1.42825	0.00066622	1.73812	0.0511173	-1.42661	1.82471e-05	-2.47963	0.315207	-1.78753	0.061249	-2.24659	0.659701	1.29517	0.0182326	2.90972	1.56502e-06	10.0094	2.37657e-06	7.99757	0.000431791	2.56332	4.16639e-07	18.4944
130	984.411	2.9364	984.413	0.0026	AEmN		0.084 ± 0.029	0.000 ± 0.002	0.071 ± 0.020	0.000 ± 0.002	0.187 ± 0.028	0.000 ± 0.003	0.106 ± 0.045	0.000 ± 0.000	0.0726551	-1.43958	5.40929e-05	2.17362	0.106787	-1.38904	7.23086e-06	-3.01926	0.963369	1.10756	0.498795	4.95709	0.810612	-1.56826	0.307335	-7.774	2.48924e-08	-120586	6.29685e-08	-75630.1	4.46143e-06	-52875.2	6.30522e-12	-136143
131	984.411	12.7114	984.413	0.0021	AEmN		0.016 ± 0.004	0.009 ± 0.005	0.016 ± 0.004	0.007 ± 0.005	0.023 ± 0.004	0.013 ± 0.015	0.012 ± 0.004	0.008 ± 0.005	0.259577	-1.21929	0.0130867	1.38917	0.000165785	-2.37007	2.27658e-06	-3.29243	0.606534	-1.27132	0.910444	1.05387	0.796374	-1.11178	0.729355	-1.17167	0.0280479	-1.74371	0.0595823	-1.81812	0.0229463	-2.29849	0.409049	1.22256
132	985.395	4.0905	985.398	0.0022	AEmD		0.004 ± 0.002	0.014 ± 0.010	0.003 ± 0.002	0.008 ± 0.007	0.008 ± 0.003	0.011 ± 0.006	0.004 ± 0.002	0.018 ± 0.011	0.410503	-1.30967	0.00258737	2.07564	0.0622119	-1.68	9.11907e-05	-3.48707	0.319841	-1.72169	0.216181	-1.72396	0.63114	1.2822	0.0457433	2.21047	0.000754156	3.94224	0.00266705	2.99883	0.739684	1.1017	7.45295e-06	8.49195
133	996.462	10.6318			unknown		0.001 ± 0.001	0.002 ± 0.001	0.001 ± 0.000	0.002 ± 0.001	0.005 ± 0.007	0.005 ± 0.004	0.002 ± 0.002	0.002 ± 0.001	0.91347	1.04153	0.00298961	7.80616	0.233615	1.55103	0.0100577	-5.03288	0.233964	1.34959	0.0627087	1.99281	0.358469	1.20712	0.151775	-1.65088	0.00238378	2.54668	1.6892e-06	3.29994	0.490976	-1.53814	0.0242027	1.982
134	998.426	5.6573	998.429	0.0031	AEmAG		0.075 ± 0.025	0.019 ± 0.003	0.098 ± 0.027	0.037 ± 0.007	0.071 ± 0.013	0.022 ± 0.011	0.039 ± 0.026	0.034 ± 0.013	0.709987	1.08428	0.676604	-1.07712	0.00033349	-3.36816	0.000234245	-3.12701	9.02187e-06	2.18835	0.740081	-1.09394	0.004583	1.80553	0.0243488	1.97514	2.22489e-08	-4.05042	4.75151e-05	-2.00689	1.13298e-05	-4.11367	0.144142	1.5014
135	998.465	4.0967	998.429	-0.0353	AEmAG		2.324 ± 0.691	2.845 ± 0.566	2.063 ± 0.403	2.452 ± 0.576	3.488 ± 0.278	3.168 ± 1.603	2.703 ± 0.949	3.604 ± 0.829	0.0656938	-1.35783	0.00410479	1.46751	0.0218313	-1.50212	1.81995e-05	-2.20438	0.698313	-1.06429	0.545248	-1.17375	0.108223	1.26636	0.124679	1.48639	0.16931	1.21735	0.00235247	1.55311	0.122234	-1.41496	6.87179e-05	2.31568
136	998.48	2.9556	998.466	-0.0147	AEmK		0.008 ± 0.015	0.021 ± 0.027	0.010 ± 0.013	0.016 ± 0.022	0.023 ± 0.026	0.010 ± 0.049	0.001 ± 0.018	0.026 ± 0.044	0.990568	1.00915	0.130965	2.7801	0.122336	-19.7054	0.0331079	-54.783	0.817321	-1.18419	0.282285	-2.64169	0.810612	1.22206	0.20259	3.22831	0.141068	2.64623	0.165734	2.21436	0.199117	-2.77534	0.0302035	63.7244
137	1001.41	14.04	1001.41	0.0023	AEmM		0.003 ± 0.001	0.019 ± 0.022	0.002 ± 0.001	0.007 ± 0.015	0.006 ± 0.001	0.011 ± 0.004	0.002 ± 0.001	0.025 ± 0.033	0.360603	-1.32105	0.000436841	2.22818	0.0389043	-1.82615	2.3797e-05	-4.06899	0.330138	-2.30914	0.171106	-2.17712	0.769233	1.33418	0.0804456	2.90467	0.000689045	7.4216	0.00431827	4.24586	0.0123495	1.52991	8.60183e-05	18.0821
138	1006.45	4.0971	1006.45	-0.0069	AEmR anh		0.029 ± 0.006	0.030 ± 0.006	0.025 ± 0.006	0.025 ± 0.005	0.037 ± 0.004	0.038 ± 0.012	0.037 ± 0.007	0.037 ± 0.008	0.0281132	-1.42215	0.0495171	1.23054	0.00969354	-1.38695	3.45865e-05	-1.7067	0.657658	-1.07348	0.884836	-1.02894	0.146639	1.23882	0.174777	1.27467	0.896743	1.01862	0.0319923	1.34948	0.156511	-1.243	0.000274534	1.75018
139	1007.43	2.7266	1007.43	0.003	AEmH		0.003 ± 0.001	0.041 ± 0.040	0.003 ± 0.001	0.018 ± 0.036	0.009 ± 0.002	0.021 ± 0.011	0.007 ± 0.004	0.055 ± 0.053	0.0646297	-1.50875	4.42535e-06	2.59707	0.435301	1.18433	0.000880395	-2.19286	0.348014	-2.066	0.0863108	-2.56897	0.711196	1.33836	0.0243488	3.43822	1.78337e-05	12.0273	7.88374e-05	8.78324	0.0199053	1.8027	2.61025e-05	13.5914
140	1012.44	10.676	1012.44	0.0023	AEmAG (meth)		0.026 ± 0.003	0.027 ± 0.004	0.030 ± 0.005	0.031 ± 0.005	0.030 ± 0.004	0.025 ± 0.014	0.032 ± 0.007	0.026 ± 0.005	0.814651	-1.03113	0.125197	1.1379	0.00454137	-1.42009	0.000229485	-1.61592	0.0982348	1.25166	0.268671	-1.37419	0.771979	-1.04363	0.352972	1.31673	0.799192	1.02739	0.0108156	1.32598	0.109235	-1.522	0.0118719	1.39799
141	1012.45	10.3198	1012.44	-0.0032	AEmAA		0.165 ± 0.055	0.100 ± 0.023	0.283 ± 0.049	0.152 ± 0.046	0.203 ± 0.031	0.108 ± 0.046	0.181 ± 0.061	0.192 ± 0.066	0.0373563	1.4238	0.21034	1.20078	0.0145409	-1.59124	0.000288831	-1.91072	0.00992348	1.66188	0.450097	-1.2039	0.003055	1.92475	0.00323892	2.31721	0.00331114	-1.66722	0.0104475	-1.42838	0.000349807	-2.41017	0.00473086	1.83703
142	1013.42	13.9273	1013.43	0.0044	AEmAA (deA) (deA on mDAP)		0.019 ± 0.014	0.011 ± 0.006	0.017 ± 0.010	0.017 ± 0.012	0.015 ± 0.006	0.013 ± 0.010	0.030 ± 0.008	0.005 ± 0.007	0.485452	-1.31011	0.389197	-1.29099	0.709628	-1.09834	0.356638	1.1754	0.258508	1.70001	0.848513	-1.07738	0.087578	-2.32055	0.116389	-2.15388	0.0774337	-1.77876	0.492078	1.25211	0.16647	-1.48445	0.00215165	-3.75814
143	1013.46	11.8395	1013.43	-0.0312	AEmAA (deA)		0.003 ± 0.007	0.011 ± 0.004	0.003 ± 0.006	0.010 ± 0.008	0.005 ± 0.009	0.008 ± 0.009	0.002 ± 0.003	0.010 ± 0.013	0.708808	-1.35492	0.470737	1.63587	0.0888697	-2.7281	0.0125259	-4.46282	0.893035	1.06586	0.349435	-1.63964	0.877768	-1.09142	0.524694	1.5023	0.0156186	3.22475	0.00670537	4.65704	0.786013	1.20226	0.000772062	8.06055
144	1014.35	6.5454			unknown		0.036 ± 0.035	0.032 ± 0.032	0.030 ± 0.026	0.040 ± 0.031	0.028 ± 0.018	0.061 ± 0.060	0.044 ± 0.036	0.042 ± 0.023	0.376869	-1.47304	0.420963	-1.33228	0.290181	-1.45514	0.780676	-1.09222	0.513536	1.33779	0.420547	1.44975	0.532916	1.28973	0.784458	-1.12407	0.756735	-1.12892	0.0897915	1.74558	0.148279	1.71089	0.0840102	1.66242
145	1017.43	18.6852	1017.44	0.0042	AEmF		0.025 ± 0.022	0.009 ± 0.004	0.025 ± 0.012	0.006 ± 0.003	0.035 ± 0.012	0.007 ± 0.005	0.039 ± 0.013	0.010 ± 0.006	0.66895	-1.20197	0.333214	1.35835	0.644353	-1.1414	0.0208889	-1.55042	0.387437	-1.29878	0.184604	-1.75187	0.711425	1.14674	0.112222	2.00893	0.00269526	-2.83763	0.000135378	-3.06617	4.74034e-05	-6.75256	0.00454674	-2.16797
146	1017.44	18.0206	1017.44	0.0002	AEmF		0.033 ± 0.012	0.084 ± 0.059	0.025 ± 0.008	0.039 ± 0.049	0.070 ± 0.013	0.058 ± 0.030	0.041 ± 0.016	0.114 ± 0.092	0.035761	-1.58368	0.000283978	2.08227	0.0841667	-1.40907	8.36934e-06	-2.93406	0.258508	-1.96337	0.141778	-1.88609	0.61098	1.35353	0.0429181	2.55289	0.00940543	2.56592	0.0334243	2.06971	0.0858092	-1.53058	0.000400554	4.89379
147	1026.47	12.6951	1026.46	-0.0085	AEmAA (meth) (meth on 5-Ala)		0.000 ± 0.001	0.002 ± 0.002	0.000 ± 0.000	0.004 ± 0.004	0.000 ± 0.001	0.000 ± 0.001	0.000 ± 0.000	0.008 ± 0.007	0.317037	-15.4636	0.8342	-1.82669	0.328919	-8.18067	0.500554	-4.47842	0.253107	1.91229	0.172091	-6.47893	0.019428	3.76617	0.0241159	24.4008	0.0225144	31.0629	0.00053151	918.558	0.291527	8.75796	0.000539509	957.043
148	1029.3	6.56531			unknown contains (NAG-NAM)		0.008 ± 0.006	0.015 ± 0.054	0.007 ± 0.005	0.024 ± 0.023	0.006 ± 0.002	0.038 ± 0.052	0.012 ± 0.006	0.011 ± 0.005	0.370192	-1.4329	0.137632	-1.50634	0.579603	-1.17114	0.184076	1.28622	0.512266	1.71947	0.404459	1.9167	0.619119	-1.44866	0.0254645	-2.77664	0.344497	1.81271	0.000501473	4.46621	0.000381836	5.23368	0.0793288	1.46545
149	1033.43	15.3704	1033.43	-0.0005	AEmY		0.016 ± 0.006	0.036 ± 0.021	0.014 ± 0.006	0.021 ± 0.015	0.020 ± 0.003	0.031 ± 0.014	0.011 ± 0.004	0.046 ± 0.027	0.259577	-1.35138	0.25308	1.21601	0.000232715	-2.54744	2.79525e-06	-3.09771	0.297062	-1.57564	0.224185	-1.53469	0.593476	1.27461	0.0583453	1.95613	0.0080184	2.28432	0.0135508	1.95919	0.332582	1.22405	2.24803e-06	7.41716
150	1040.48	14.6346	1040.48	0.0001	AEmAV		0.009 ± 0.004	0.115 ± 0.045	0.018 ± 0.007	0.180 ± 0.110	0.006 ± 0.001	0.039 ± 0.019	0.021 ± 0.009	0.443 ± 0.252	0.0629539	1.61171	0.0332269	-1.51523	0.219819	1.29739	0.000629475	1.96584	0.109487	1.7035	0.000193112	-3.8094	0.000575	3.85022	5.69467e-07	14.667	3.54853e-09	12.0704	7.63404e-09	12.7579	3.13959e-06	4.80114	1.31963e-09	35.821
151	1044.42	12.0293	1044.42	-0.0002	AEmAC		0.000 ± 0.000	0.015 ± 0.012	0.000 ± 0.000	0.022 ± 0.019	0.001 ± 0.001	0.005 ± 0.003	0.000 ± 0.001	0.046 ± 0.043	0.623075	-3.26901	0.00648872	356.467	0.553109	-3.14383	0.000574277	-1120.67	0.40232	1.55023	0.00434032	-3.89601	0.052222	3.01981	3.94844e-05	11.7652	4.34531e-06	10793.6	3.03149e-08	54698.9	0.105184	7.77193	1.46663e-07	102472
152	1051.38	4.1166			unknown		0.014 ± 0.003	0.035 ± 0.037	0.015 ± 0.003	0.043 ± 0.021	0.017 ± 0.002	0.055 ± 0.011	0.023 ± 0.003	0.023 ± 0.004	0.288943	-1.15862	0.0712319	1.19062	0.682751	-1.04265	0.00838992	-1.24141	0.514527	1.32308	0.58442	1.19641	0.18433	-1.54704	4.64818e-05	-1.85089	0.00333517	2.52642	2.81471e-06	3.87287	1.49421e-07	2.53869	2.63704e-05	1.70273
153	1052.47	10.0791			unknown		0.000 ± 0.001	0.011 ± 0.003	0.000 ± 0.001	0.020 ± 0.011	0.000 ± 0.001	0.007 ± 0.005	0.001 ± 0.001	0.004 ± 0.006	0.817926	2.15802	0.0301342	134.048	0.0224815	138.786	0.989133	1.03534	0.0711142	1.89375	0.0364414	-2.23977	0.016705	-3.08862	0.551867	-1.37899	6.97193e-05	4858.07	9.43163e-05	4263.16	0.0257225	16.1808	0.0475458	11.3332
154	1053.96	13.6558			unknown		0.077 ± 0.051	0.059 ± 0.012	0.074 ± 0.024	0.053 ± 0.008	0.044 ± 0.009	0.019 ± 0.012	0.102 ± 0.047	0.068 ± 0.012	0.480216	-1.24662	0.0178094	-1.79288	0.295395	-1.31801	0.0912086	1.36029	0.84418	-1.03098	0.000245021	-4.03987	0.358469	1.14286	5.69888e-05	4.61701	0.241754	-1.30896	0.603044	-1.08254	0.00100938	-2.94946	0.425858	1.15076
155	1054.49	18.1505	1054.49	0.0012	AEmAL		0.292 ± 0.106	0.035 ± 0.006	0.295 ± 0.069	0.037 ± 0.006	0.246 ± 0.038	0.024 ± 0.013	0.158 ± 0.063	0.036 ± 0.013	0.375233	-1.19434	0.215336	-1.21319	4.0266e-05	-3.23984	1.05966e-05	-2.67052	0.278329	1.17217	0.0217886	-1.90041	0.883797	1.0356	0.0282148	1.96806	1.1828e-10	-8.48563	1.78142e-10	-6.06131	7.09815e-09	-13.2924	0.000242288	-2.52912
156	1054.49	17.3928	1054.49	-0.0002	AEmAL		0.050 ± 0.017	0.190 ± 0.083	0.121 ± 0.030	0.336 ± 0.242	0.032 ± 0.004	0.055 ± 0.026	0.206 ± 0.057	1.218 ± 0.716	0.00393954	2.03181	0.00298961	-1.5987	0.000100661	2.38326	2.6391e-08	3.81011	0.0836763	1.93086	0.000114443	-4.47209	5.53e-05	6.4166	7.72611e-08	28.6956	9.97478e-06	3.80937	2.50577e-05	3.6201	0.160682	1.36179	2.5216e-07	10.2562
157	1054.5	16.9164	1054.49	-0.01	AEmAL		0.018 ± 0.007	0.154 ± 0.056	0.033 ± 0.007	0.226 ± 0.126	0.011 ± 0.001	0.046 ± 0.023	0.041 ± 0.012	0.538 ± 0.283	0.0319955	1.54171	0.00296916	-1.67068	0.131406	1.32256	7.7843e-06	2.20958	0.124748	1.60338	9.19358e-05	-4.41171	0.000575	3.49586	4.30572e-07	15.4227	8.33722e-09	8.71295	4.10267e-09	9.06146	4.53361e-05	3.29952	1.86845e-09	23.0304
158	1055.45	3.9414	1055.45	0.0008	AEmAN		0.146 ± 0.067	0.021 ± 0.009	0.256 ± 0.069	0.027 ± 0.024	0.105 ± 0.016	0.016 ± 0.023	0.164 ± 0.057	0.003 ± 0.007	0.104	1.45653	0.0505571	-1.42366	0.0332285	-1.55544	0.51549	-1.09257	0.415272	1.40987	0.260594	-1.6281	0.003234	-6.94521	0.0365325	-4.26584	7.13289e-08	-7.14502	3.41045e-06	-7.38152	1.79832e-05	-8.17108	2.91962e-06	-31.9033
159	1069.47	10.8048	1069.5	0.032	AEmAK		0.251 ± 0.085	0.000 ± 0.000	0.256 ± 0.059	0.000 ± 0.001	0.212 ± 0.035	0.000 ± 0.001	0.144 ± 0.073	0.000 ± 0.002	0.395999	-1.17804	0.21034	-1.20824	0.000109169	-3.03583	9.90215e-05	-2.5126	0.998791	-1.00304	0.607858	3.57923	0.391383	-6.96639	0.163949	-24.9343	3.63721e-07	-47529.6	5.56372e-07	-40468.9	3.14991e-05	-10990.6	7.27567e-08	-109067
160	1069.5	3.0863	1069.5	0.004	AEmAK		0.053 ± 0.025	0.073 ± 0.047	0.084 ± 0.031	0.089 ± 0.088	0.049 ± 0.010	0.023 ± 0.011	0.072 ± 0.035	0.171 ± 0.123	0.320652	1.32013	0.676604	-1.09644	0.275409	-1.28661	0.359601	-1.17344	0.586457	1.3244	0.00137069	-4.11075	0.080715	2.33948	2.17654e-05	9.61701	0.344497	1.37539	0.297568	1.37984	0.000335449	-2.7259	0.000659989	4.13992
161	1069.5	3.4657	1069.47	-0.0354	AEmAAG		0.015 ± 0.007	0.003 ± 0.001	0.016 ± 0.004	0.003 ± 0.001	0.015 ± 0.002	0.002 ± 0.001	0.010 ± 0.004	0.003 ± 0.001	0.582794	-1.14554	0.85216	-1.0418	0.000232715	-2.67749	1.0747e-05	-2.57007	0.94612	1.01695	0.00183214	-2.53087	0.825915	-1.05883	0.00290512	2.39024	3.46082e-07	-4.91286	1.60469e-07	-4.21722	2.66172e-09	-11.9349	0.00282906	-1.94282
162	1070.45	9.4779	1070.45	-0.0018	AEmAE		0.003 ± 0.001	0.013 ± 0.005	0.005 ± 0.001	0.029 ± 0.019	0.003 ± 0.001	0.005 ± 0.003	0.003 ± 0.002	0.077 ± 0.051	0.0887834	1.44048	0.924615	1.03221	0.222996	-1.33514	0.17112	-1.37815	0.011145	2.38567	0.000845697	-3.39704	0.000122	5.80226	7.11013e-07	19.7105	1.41188e-06	5.01203	1.50732e-08	8.30074	0.229221	1.42937	6.2271e-09	38.8273
163	1072.45	14.8853	1072.45	-0.0053	AEmAM		0.010 ± 0.004	0.018 ± 0.011	0.018 ± 0.006	0.025 ± 0.027	0.008 ± 0.001	0.008 ± 0.002	0.014 ± 0.008	0.079 ± 0.084	0.083878	1.46351	0.136771	-1.25797	0.356066	-1.26903	0.975872	-1.0088	0.451486	1.45614	0.0028672	-2.9013	0.022655	4.28394	9.31183e-05	12.429	0.0497341	1.81872	0.0613129	1.80956	0.107352	-1.26811	0.000298581	9.8874
164	1078.42	14.6438			unknown		0.000 ± 0.000	0.005 ± 0.003	0.001 ± 0.001	0.007 ± 0.006	0.000 ± 0.000	0.001 ± 0.001	0.001 ± 0.001	0.015 ± 0.012	0.0656938	46.9699	0.905137	-1.46221	0.0339903	42.7476	0.0122323	62.5062	0.293031	1.57893	0.00124911	-4.25309	0.005595	3.43213	8.71162e-06	14.5972	0.00227438	343.178	1.37517e-06	11.5362	0.00648452	117.985	8.35579e-08	27.5532
165	1078.46	3.5784	1078.47	0.003	AEmAH		0.011 ± 0.005	0.060 ± 0.048	0.018 ± 0.007	0.067 ± 0.091	0.007 ± 0.001	0.012 ± 0.006	0.012 ± 0.005	0.117 ± 0.095	0.259388	1.36424	0.0174074	-1.58147	0.0266487	-1.6134	0.906455	-1.02019	0.750727	1.21418	0.000427498	-6.59405	0.266798	1.95293	1.58594e-05	12.8777	0.000281291	5.31494	0.000308379	4.73031	0.288156	1.2747	1.30511e-06	16.7466
166	1088.47	19.7466	1088.48	0.0067	AEmAF		0.020 ± 0.009	0.003 ± 0.001	0.019 ± 0.006	0.002 ± 0.001	0.016 ± 0.003	0.001 ± 0.001	0.011 ± 0.005	0.002 ± 0.001	0.339165	-1.26689	0.167627	-1.27284	7.40793e-05	-3.35837	2.32987e-05	-2.63848	0.814808	-1.05587	0.00557233	-2.26174	0.10244	-1.46859	0.148497	1.54008	3.658e-09	-7.97643	1.53671e-08	-6.64781	2.66172e-09	-14.1735	3.03332e-05	-3.48803
167	1088.48	19.0475	1088.48	-0.0001	AEmAF		0.050 ± 0.020	0.051 ± 0.025	0.102 ± 0.032	0.081 ± 0.064	0.025 ± 0.005	0.011 ± 0.006	0.086 ± 0.031	0.157 ± 0.100	0.0260175	1.67344	0.000436649	-2.0791	0.90729	-1.0246	0.000250456	2.02919	0.19823	1.7394	9.19358e-05	-5.97163	0.008015	3.08031	7.11013e-07	18.3944	0.980018	1.0062	0.870586	1.04586	0.000538113	-2.85453	0.00091785	3.17563
168	1097.5	14.6714	1097.51	0.013	AEmAR		0.082 ± 0.041	0.001 ± 0.001	0.057 ± 0.019	0.001 ± 0.002	0.084 ± 0.020	0.002 ± 0.001	0.044 ± 0.021	0.000 ± 0.001	0.0338771	-1.74066	0.992342	-1.00158	0.000131808	-3.23663	1.24051e-05	-3.23151	0.947132	1.14371	0.403683	2.98492	0.608523	-3.30365	0.15163	-9.86115	0.000267452	-130.821	0.00129028	-65.7125	1.66457e-10	-43.7581	0.00214857	-133.531
169	1097.51	4.4898	1097.51	-0.0005	AEmAR		0.022 ± 0.010	0.027 ± 0.022	0.034 ± 0.013	0.031 ± 0.043	0.022 ± 0.004	0.008 ± 0.004	0.026 ± 0.013	0.062 ± 0.055	0.391128	1.26773	0.980955	-1.00725	0.102542	-1.46644	0.0427635	-1.45588	0.732311	1.23215	0.00351186	-4.39933	0.186725	2.26213	9.92169e-05	9.95184	0.607171	1.23745	0.616583	1.20272	3.32498e-05	-3.52957	0.00295644	4.10495
170	1099.48	10.2279	1099.48	0.0004	AEmAAS		0.125 ± 0.047	0.000 ± 0.000	0.123 ± 0.033	0.000 ± 0.000	0.111 ± 0.019	0.000 ± 0.000	0.070 ± 0.034	0.000 ± 0.000	0.347671	-1.21993	0.404237	-1.14742	0.000100661	-3.13401	3.44941e-05	-2.73136	0.441523	2.51866	0.234419	-1.09636	0.103026	1.08262	0.0178919	1.18695	1.41774e-24	-1.07562e+06	3.4689e-10	-350071	2.7907e-27	-1.02776e+06	2.40518e-22	-317017
171	1104.46	15.7387	1104.47	0.0087	AEmAY		0.011 ± 0.003	0.032 ± 0.006	0.018 ± 0.005	0.045 ± 0.015	0.007 ± 0.003	0.009 ± 0.008	0.019 ± 0.005	0.073 ± 0.029	0.105639	1.37341	0.0196363	-1.69761	0.879511	-1.02942	0.0126598	1.64909	0.0329401	1.50363	0.0027238	-4.56635	0.000785	2.25867	7.68788e-05	10.3139	1.28957e-06	2.90598	7.38073e-07	3.18151	0.877762	1.08034	6.42117e-08	6.75675
172	1108.41	16.9378			unknown		0.000 ± 0.000	0.003 ± 0.001	0.000 ± 0.000	0.003 ± 0.002	0.000 ± 0.000	0.001 ± 0.000	0.000 ± 0.000	0.007 ± 0.004	0.66895	3.24999	0.45954	-5.92774	0.290181	6.92752	0.0472039	41.0645	0.119428	1.51821	9.47728e-05	-3.38878	0.000451	2.96187	3.48062e-07	10.0371	0.00355455	117.684	0.00670537	54.9751	0.00268026	205.855	0.00146732	50.3159
173	1108.41	18.1459			unknown monomer		0.005 ± 0.002	0.001 ± 0.000	0.005 ± 0.001	0.001 ± 0.000	0.005 ± 0.001	0.001 ± 0.000	0.003 ± 0.001	0.001 ± 0.000	0.689237	-1.08903	0.880947	-1.03155	0.000108271	-2.53994	7.76046e-06	-2.46226	0.992356	1.00488	0.0897886	-1.6058	0.662028	-1.1737	0.355556	1.36816	3.45221e-08	-7.11074	2.63986e-06	-6.49768	2.04237e-09	-11.0692	0.000257569	-3.28585
174	1108.41	17.4103			unknown monomer		0.001 ± 0.002	0.002 ± 0.001	0.001 ± 0.000	0.005 ± 0.002	0.000 ± 0.002	0.001 ± 0.000	0.002 ± 0.001	0.012 ± 0.006	0.981088	1.01331	0.0475083	-33.676	0.354867	1.36291	0.0186473	45.8975	0.00159212	2.42392	6.83115e-05	-2.93032	2.19e-06	5.9138	1.13491e-08	17.3293	0.0172029	2.28564	2.96499e-07	5.46743	0.0513258	26.2672	5.95202e-08	9.91758
175	1111.51	16.9976	1111.51	0.001	AEmAAV		0.008 ± 0.005	0.000 ± 0.004	0.008 ± 0.002	0.000 ± 0.002	0.009 ± 0.002	0.008 ± 0.006	0.003 ± 0.001	0.000 ± 0.003	0.313956	-1.33708	0.980955	1.0083	4.06692e-05	-4.95596	6.55976e-07	-4.9971	0.412122	14.2286	0.0130988	302.838	0.877768	-1.87677	0.00792257	-568.356	0.00458649	-415.675	0.0609193	-21.8491	0.288156	-1.384	0.0142939	-157.412
176	1113.51	6.2344	1113.49	-0.013	AEmA-m		0.015 ± 0.006	0.014 ± 0.007	0.014 ± 0.002	0.014 ± 0.006	0.009 ± 0.001	0.006 ± 0.005	0.111 ± 0.060	0.068 ± 0.019	0.134661	-1.31591	0.00151983	-1.7611	8.46151e-05	4.15627	1.18399e-07	7.3196	0.692423	1.11151	0.0150109	-3.16019	2.19e-06	5.03672	2.4261e-06	15.917	0.597907	-1.13337	0.0889983	1.29053	0.0643881	-2.03376	0.776155	1.06923
177	1126.51	3.7486	1126.49	-0.0272	AEmAAN		0.011 ± 0.005	0.000 ± 0.001	0.011 ± 0.004	0.000 ± 0.001	0.011 ± 0.003	0.001 ± 0.001	0.006 ± 0.003	0.000 ± 0.001	0.611144	-1.15843	0.98954	1.00511	0.000232715	-2.92959	3.49435e-05	-2.94456	0.296652	30.766	0.00504442	321.385	0.990576	1.05574	0.00483171	-304.416	7.33432e-05	-4490.65	0.00944148	-125.999	1.35397e-08	-14.0442	0.000369298	-1451.93
178	1154.57	6.3271	1154.57	0.0009	AEmKR		0.067 ± 0.011	0.061 ± 0.014	0.069 ± 0.012	0.045 ± 0.004	0.157 ± 0.029	0.087 ± 0.017	0.099 ± 0.145	0.104 ± 0.012	0.20534	-1.1729	2.30237e-06	2.29842	0.696271	-1.18335	0.0200302	-2.71985	0.119428	-1.23802	0.572468	1.09088	0.000249	1.70472	0.0010499	1.5627	0.426008	-1.10413	0.0877957	-1.16543	3.80045e-06	-2.32634	0.138693	1.82704
179	1164.5	15.2233	1164.5	0.0029	AEmA-mA (anh)		0.031 ± 0.012	0.033 ± 0.016	0.014 ± 0.007	0.019 ± 0.019	0.008 ± 0.002	0.017 ± 0.012	0.019 ± 0.003	0.015 ± 0.003	0.00418012	-2.72703	2.93624e-06	-3.71551	2.61119e-05	-2.87483	0.0331079	1.29243	0.313887	-1.61903	0.0247944	-2.5144	0.000462	-2.28766	0.809501	1.09911	0.739623	1.07935	0.102045	1.81802	0.16647	1.59495	0.00788284	1.35639
180	1166.52	11.7343			unknown		0.019 ± 0.005	0.017 ± 0.003	0.017 ± 0.005	0.017 ± 0.006	0.009 ± 0.002	0.007 ± 0.003	0.035 ± 0.010	0.032 ± 0.005	0.143234	-1.30942	3.59326e-05	-2.13282	0.700897	1.06384	2.46369e-05	2.26898	0.657092	1.07992	9.66644e-05	-3.0644	1.78e-05	1.86126	5.61571e-07	5.70362	0.433365	-1.10654	0.135799	1.27791	0.036365	-1.58986	0.00365675	1.5811
181	1169.51	13.4928	1169.53	0.0155	AQmAG-m		0.003 ± 0.001	0.001 ± 0.000	0.004 ± 0.003	0.000 ± 0.001	0.010 ± 0.004	0.000 ± 0.001	0.003 ± 0.002	0.000 ± 0.000	0.59439	1.19468	6.30224e-05	3.28833	0.177391	-1.58437	8.40357e-05	-5.20993	0.320548	-10.105	0.168834	-14.6157	0.0174	-123.178	0.421333	-8.42784	2.15674e-06	-4.5967	0.0243779	-55.4923	0.00441412	-220.922	0.0021453	-357.375
182	1176.47	12.6628	1176.47	-0.0077	(NAG-NAM)-AE		0.141 ± 0.045	0.104 ± 0.059	0.070 ± 0.040	0.100 ± 0.038	0.088 ± 0.016	0.095 ± 0.071	0.044 ± 0.053	0.049 ± 0.008	0.0042684	-2.44346	0.00209183	-1.63986	0.000125852	-5.67092	0.000907052	-3.45818	0.867506	1.05106	0.269244	-1.43513	0.002271	-2.1218	0.137133	-1.47847	0.160522	-1.36388	0.00705892	1.88302	0.474238	-1.19361	0.0393379	1.95962
183	1184.53	10.2565	1184.53	-0.004	AEmA-mA		0.362 ± 0.153	0.403 ± 0.178	0.250 ± 0.044	0.274 ± 0.167	0.178 ± 0.025	0.225 ± 0.148	0.675 ± 0.127	0.539 ± 0.081	0.00798699	-1.74694	0.000318694	-2.0762	0.702185	1.06692	6.09235e-07	2.21514	0.345956	-1.34614	0.0233193	-2.34334	0.110246	1.33777	0.0016645	3.13484	0.644618	1.10659	0.0768776	1.43606	0.946395	-1.01995	0.00530613	1.38751
184	1216.51	12.5086	1216.51	-0.0066	(NAM)-AEmA		0.011 ± 0.004	0.014 ± 0.008	0.007 ± 0.003	0.018 ± 0.007	0.016 ± 0.003	0.027 ± 0.013	0.012 ± 0.008	0.014 ± 0.005	0.0183763	-1.77293	0.02262	1.50761	0.0939144	-1.55276	0.000987423	-2.34095	0.29202	1.39582	0.196203	1.45865	0.927112	1.03159	0.164796	-1.41399	0.253516	1.31064	1.1832e-05	3.24342	0.24901	1.26808	0.00575763	2.09939
185	1241.59	6.6279	1241.55	-0.0427	AEmAG-mA		0.173 ± 0.067	0.311 ± 0.149	0.193 ± 0.091	0.221 ± 0.072	0.365 ± 0.117	0.337 ± 0.240	0.264 ± 0.084	0.482 ± 0.147	0.819125	-1.07776	0.00209183	2.07129	0.499457	-1.13974	0.00014877	-2.36072	0.388095	-1.28724	0.594829	-1.20644	0.0752	1.5518	0.0429181	1.87216	0.0185736	1.79094	0.0838867	1.49948	0.24901	-1.3953	2.73078e-06	3.16753
186	1270.57	13.3626	1270.53	-0.0354	AEm-AEEA ami (ami on AEEA)		0.005 ± 0.003	0.077 ± 0.033	0.005 ± 0.001	0.104 ± 0.077	0.005 ± 0.001	0.082 ± 0.052	0.007 ± 0.003	0.020 ± 0.064	0.33517	-1.2584	0.904733	1.03298	0.469272	-1.19079	0.269395	-1.23006	0.393232	1.46681	0.495753	-1.22478	0.040148	-3.84452	0.0800062	-3.13896	1.82005e-09	15.0167	1.4313e-08	27.7183	5.64652e-09	11.8693	0.00976511	4.65121
187	1283.55	12.5116	1283.6	0.0447	AEmA-mAV (endo on AEmAV)		0.001 ± 0.000	0.005 ± 0.003	0.001 ± 0.000	0.006 ± 0.003	0.001 ± 0.001	0.005 ± 0.003	0.001 ± 0.000	0.002 ± 0.003	0.671091	1.17112	0.130035	1.56723	0.915282	-1.02999	0.00949373	-1.61423	0.348014	1.41614	0.298641	-1.37002	0.052222	-2.68356	0.185959	-1.95877	7.12038e-07	8.15353	2.03396e-07	9.85938	5.85304e-05	3.79739	0.00987978	3.12945
188	1293.54	14.8185	1293.55	0.0022	AEmA-mEA (ami, anh)		0.018 ± 0.005	0.014 ± 0.005	0.013 ± 0.006	0.019 ± 0.005	0.012 ± 0.002	0.012 ± 0.007	0.012 ± 0.008	0.010 ± 0.001	0.0100209	-1.75819	0.00405752	-1.51344	0.000542239	-2.75242	0.0123634	-1.81865	0.064852	1.48708	0.123612	-1.50974	0.052135	-1.31584	0.554308	1.14736	0.0590477	-1.36065	0.00118175	1.92156	0.169968	-1.35732	0.0549703	1.53732
189	1293.55	14.6517	1293.55	0.0006	AEmA-mEA (ami, anh, 3-4) (AEm is ami cleaved)		0.021 ± 0.010	0.012 ± 0.006	0.012 ± 0.006	0.015 ± 0.007	0.010 ± 0.002	0.009 ± 0.007	0.011 ± 0.013	0.008 ± 0.001	0.00998916	-2.11445	0.00096649	-2.09984	0.0017321	-3.48244	0.112532	-1.65843	0.296652	1.37693	0.0995501	-1.75241	0.038721	-1.5494	0.679328	1.13103	0.0175023	-1.78937	0.0362256	1.62709	0.142416	-1.49331	0.462083	1.25609
190	1297.61	17.286	1297.61	0.0082	AEmAL-mA		0.000 ± 0.000	0.002 ± 0.001	0.000 ± 0.000	0.002 ± 0.001	0.000 ± 0.000	0.000 ± 0.000	0.002 ± 0.001	0.008 ± 0.005	0.985397	1.06114	0.728073	-2.56509	0.00185031	280.808	0.000321563	720.299	0.732311	1.11831	0.0191885	-72.4664	0.000745	3.94669	0.00301929	286.002	0.000887084	492.566	0.00101637	519.101	0.195779	17.4353	2.24803e-06	6.92288
191	1313.57	11.0694	1313.57	0.0068	AEmA-mEA (3-3, ami) (AEm is ami cleaved)		0.027 ± 0.010	0.026 ± 0.021	0.017 ± 0.006	0.038 ± 0.017	0.044 ± 0.011	0.138 ± 0.214	0.060 ± 0.060	0.054 ± 0.006	0.00586752	-1.92923	0.0118783	1.57686	0.470278	1.25633	0.429122	-1.25513	0.212023	1.60638	0.0073665	4.06473	0.011584	2.09265	0.113416	-1.94238	0.858613	-1.05467	1.53288e-05	2.93843	0.028176	2.44413	0.102582	1.57935
192	1313.57	10.6361	1313.57	-0.0001	AEmA-mEA (3-4, ami) (AEmA is the ami cleaved)		0.264 ± 0.104	0.148 ± 0.036	0.260 ± 0.059	0.245 ± 0.076	0.178 ± 0.029	0.143 ± 0.099	0.146 ± 0.139	0.134 ± 0.017	0.316485	-1.22248	0.0156137	-1.51333	0.00099781	-3.15218	0.0101138	-2.08295	0.00354547	1.79889	0.260594	-1.35838	0.440678	-1.10403	0.417515	1.23038	0.00205902	-1.78737	0.147212	1.23036	0.0570095	-1.60436	0.0790987	1.5974
193	1313.59	11.6387	1313.57	-0.0194	AEmA-mEA (3-4, ami) (AEm is the ami cleaved)		0.021 ± 0.007	0.027 ± 0.008	0.024 ± 0.010	0.028 ± 0.009	0.024 ± 0.009	0.025 ± 0.017	0.025 ± 0.010	0.026 ± 0.010	0.93491	-1.02153	0.518751	1.15121	0.0704411	-1.42874	0.0118373	-1.64478	0.586457	1.12725	0.326358	-1.38786	0.927112	-1.0233	0.376304	1.35627	0.151226	1.29772	0.0303315	1.49435	0.508184	-1.23118	0.0045816	1.81189
194	1314.57	13.0861	1314.56	-0.0163	AEmA-mEA (ami, deA)		0.002 ± 0.001	0.006 ± 0.003	0.003 ± 0.002	0.008 ± 0.003	0.003 ± 0.001	0.007 ± 0.006	0.007 ± 0.002	0.004 ± 0.001	0.758547	1.10395	0.307364	1.25316	0.0455784	1.51491	0.248729	1.20887	0.112278	1.5662	0.84008	-1.09846	0.253895	-1.32844	0.649112	-1.20937	0.0018809	2.25396	3.57435e-05	3.19774	0.187869	1.6374	0.502167	1.12
195	1328.53	14.4844			unknown		0.026 ± 0.004	0.011 ± 0.005	0.025 ± 0.003	0.013 ± 0.005	0.022 ± 0.004	0.012 ± 0.007	0.017 ± 0.008	0.009 ± 0.002	0.0757889	-1.21975	0.176714	-1.16442	0.000100661	-2.61109	0.00022637	-2.24239	0.260649	1.39074	0.660092	-1.1369	0.360025	-1.21747	0.791991	-1.07088	5.46235e-05	-2.44286	0.0269052	-1.44006	0.000567205	-2.38511	0.461665	-1.13903
196	1340.61	11.9106	1340.62	0.0125	AEKA-AmEA (ami)		0.000 ± 0.001	0.008 ± 0.011	0.000 ± 0.003	0.012 ± 0.010	0.001 ± 0.001	0.009 ± 0.003	0.003 ± 0.003	0.000 ± 0.006	0.395999	-16.6559	0.101023	24.3378	0.0604468	30.5158	0.586401	1.25384	0.390056	1.67216	0.61266	-1.23928	0.093291	-29.487	0.101208	-23.7936	0.0100127	141.853	0.000395967	3950.8	0.000308008	4.70314	0.268552	-6.3433
197	1340.61	13.445	1340.62	0.0079	AEmA-AKEA (ami) (ami on AEKA)		0.000 ± 0.000	0.010 ± 0.012	0.000 ± 0.000	0.016 ± 0.010	0.000 ± 0.000	0.010 ± 0.006	0.000 ± 0.000	0.002 ± 0.005	0.117497	-16.3887	0.70804	-2.4979	0.221288	-8.3062	0.429122	-3.32527	0.345956	1.6697	0.508592	-1.33441	0.022974	-4.60535	0.0387386	-3.45122	1.28068e-05	6446.82	2.97722e-18	176413	2.10301e-06	12067.9	5.95202e-08	11627.5
198	1340.62	11.6964	1340.62	0.0015	AEKA-AmEA (ami) (ami on AEmA)		0.000 ± 0.001	0.005 ± 0.006	0.000 ± 0.002	0.007 ± 0.005	0.002 ± 0.000	0.005 ± 0.002	0.002 ± 0.002	0.001 ± 0.004	0.766311	-2.58445	0.124187	12.6402	0.148946	9.58597	0.429122	-1.31861	0.369764	1.61608	0.660092	-1.19818	0.049336	-4.02083	0.0585372	-3.35577	0.0221379	40.6354	0.00670537	169.721	0.000174027	2.68304	0.933606	1.05427
199	1341.6	14.871	1341.57	-0.0328	AEEA-AmEA (ami)		0.002 ± 0.001	0.005 ± 0.006	0.002 ± 0.001	0.008 ± 0.005	0.002 ± 0.000	0.008 ± 0.002	0.003 ± 0.001	0.003 ± 0.003	0.53188	-1.27064	0.674937	1.11473	0.491364	-1.19636	0.151502	-1.33362	0.263788	1.81379	0.53313	1.25645	0.283015	-1.74436	0.0360596	-2.19169	0.015696	2.47532	4.92758e-05	5.7048	3.15452e-06	2.79002	0.127637	1.69769
200	1348.55	10.2506	1348.55	-0.0024	(NAG-NAM)-AEm		0.897 ± 0.326	0.661 ± 0.281	0.616 ± 0.242	0.932 ± 0.396	0.810 ± 0.171	0.834 ± 0.544	0.503 ± 0.516	0.664 ± 0.061	0.0129326	-1.75594	0.45954	-1.13238	0.00126503	-3.11385	0.00174601	-2.74983	0.110558	1.53815	0.910444	-1.03531	0.990576	1.00401	0.883411	1.03947	0.112786	-1.36564	0.00179934	1.97775	0.347635	-1.24858	0.00608223	2.28929
201	1364.57	15.9791	1364.58	0.0161	AEmA-AmEA (ami, anh)		0.030 ± 0.007	0.031 ± 0.008	0.025 ± 0.005	0.031 ± 0.007	0.024 ± 0.004	0.030 ± 0.010	0.022 ± 0.009	0.018 ± 0.002	0.00998916	-1.44339	0.0355679	-1.27902	0.000122637	-2.37577	0.000560713	-1.85749	0.626005	1.08812	0.10812	-1.35501	0.000575	-1.68219	0.16206	-1.24146	0.776481	1.04313	0.000310528	1.63831	0.924417	-1.01561	0.0144928	1.47322
202	1364.58	15.3995	1364.58	0.0006	AEmA-AmEA (3-4, ami, anh)		0.474 ± 0.210	0.360 ± 0.216	0.267 ± 0.156	0.352 ± 0.165	0.302 ± 0.059	0.427 ± 0.269	0.237 ± 0.215	0.291 ± 0.035	0.00998916	-2.13889	0.0127963	-1.60432	0.000536274	-3.48634	0.00683539	-2.1731	0.842224	1.06612	0.77207	-1.10152	0.369119	-1.23557	0.648183	-1.1217	0.253516	-1.32465	0.0242732	1.72146	0.70397	1.09951	0.00749037	2.13011
203	1364.6	15.5334	1364.58	-0.0139	AEmA-AmEA (ami, anh)		0.133 ± 0.039	0.105 ± 0.066	0.083 ± 0.038	0.115 ± 0.062	0.097 ± 0.022	0.136 ± 0.096	0.073 ± 0.065	0.094 ± 0.023	0.00790461	-1.92589	0.0265484	-1.40664	0.000518203	-3.16768	0.00453158	-2.25194	0.59328	1.19893	0.984317	-1.0051	0.682581	-1.11654	0.71181	-1.11087	0.287626	-1.27742	0.0129531	1.80755	0.733584	1.09558	0.00545734	2.22093
204	1375.6	12.9713	1375.6	-0.0012	(NAG-NAM)-AEKA		0.006 ± 0.003	0.021 ± 0.014	0.005 ± 0.003	0.032 ± 0.013	0.005 ± 0.003	0.019 ± 0.010	0.005 ± 0.002	0.014 ± 0.008	0.245339	-1.50618	0.833336	-1.08357	0.0110076	-1.9495	0.0208946	-1.79915	0.164994	1.61789	0.243658	-1.46694	0.176051	-1.54904	0.881132	-1.05597	0.000114459	3.71119	1.60469e-07	9.04354	0.00300966	2.7413	1.03488e-05	4.6706
205	1375.6	12.6534	1375.6	-0.0041	(NAG-NAM)-AEKA		0.009 ± 0.004	0.015 ± 0.014	0.005 ± 0.003	0.020 ± 0.012	0.007 ± 0.001	0.018 ± 0.007	0.003 ± 0.003	0.006 ± 0.006	0.00815519	-2.10738	0.0261172	-1.4425	9.72951e-05	-4.65447	0.000153052	-3.22667	0.397813	1.4577	0.750307	-1.11718	0.028976	-2.62974	0.0219739	-2.35391	0.0999288	1.61811	2.69467e-05	4.97072	0.000355209	2.08931	0.00776993	2.86396
206	1375.61	13.658	1375.6	-0.0131	unknown		0.000 ± 0.000	0.007 ± 0.008	0.000 ± 0.000	0.012 ± 0.009	0.000 ± 0.000	0.009 ± 0.003	0.000 ± 0.000	0.000 ± 0.006	0.911966	-1.44902	0.953414	-1.23271	0.915282	1.30333	0.843975	1.60663	0.320548	1.82626	0.922928	-1.03836	0.049776	-78.6147	0.0472544	-75.7106	0.00165787	496.494	0.000240019	1313.87	0.000919168	589.426	0.493692	4.84571
207	1376.61	15.481	1376.55	-0.0598	(NAG-NAM)-AEEA		0.007 ± 0.002	0.010 ± 0.008	0.007 ± 0.001	0.013 ± 0.006	0.007 ± 0.001	0.015 ± 0.005	0.007 ± 0.003	0.007 ± 0.003	0.20534	-1.19042	0.992342	1.00143	0.0032571	-1.74876	0.00121293	-1.75125	0.401303	1.37755	0.683485	1.13316	0.315309	-1.4147	0.0492677	-1.60307	0.219422	1.37574	0.000321478	2.25604	0.00557459	1.55671	0.0196586	1.70061
208	1377.57	10.2205	1377.58	0.0041	(NAG-NAM)-AEmA (deN)		0.017 ± 0.007	0.021 ± 0.006	0.010 ± 0.003	0.013 ± 0.003	0.035 ± 0.006	0.042 ± 0.025	0.033 ± 0.011	0.041 ± 0.008	0.00577393	-1.93793	0.000352163	2.05965	0.512225	1.13666	0.000531337	-1.81201	0.0474035	-1.48943	0.216846	1.48861	0.000796	1.88794	0.42393	1.26826	0.209731	1.26863	0.00146011	1.65065	0.771282	-1.09063	0.000131766	2.10715
209	1384.61	11.829	1384.61	0.0021	AEmA-AmEA (ami)		3.117 ± 0.898	2.543 ± 1.157	2.224 ± 0.865	2.732 ± 0.898	2.544 ± 0.419	3.530 ± 1.734	2.030 ± 1.612	2.537 ± 0.216	0.0117608	-1.68901	0.0957415	-1.25306	0.00100302	-2.68303	0.0038909	-2.14119	0.518283	1.17108	0.831974	1.06187	0.990718	-1.00269	0.77554	-1.06473	0.270376	-1.23235	0.00940959	1.60505	0.710752	1.07972	0.00347287	2.17134
210	1385.61	13.6523	1385.59	-0.0183	AEmA-AmEA (ami, deA)		0.096 ± 0.028	0.074 ± 0.009	0.199 ± 0.056	0.153 ± 0.056	0.088 ± 0.008	0.083 ± 0.059	0.193 ± 0.083	0.076 ± 0.017	0.00798699	1.71533	0.418739	-1.12143	0.524493	1.14652	0.143217	1.28574	0.000119343	2.25977	0.603247	-1.16056	0.870406	1.02512	0.547767	1.18971	0.0542764	-1.31287	0.986817	1.00345	0.226033	-1.35867	0.0480725	-1.46834
211	1385.62	13.8413			unknown		0.008 ± 0.004	0.019 ± 0.010	0.015 ± 0.006	0.028 ± 0.023	0.015 ± 0.004	0.033 ± 0.023	0.043 ± 0.013	0.016 ± 0.010	0.083878	1.58153	0.0156744	1.76963	0.000108271	3.04259	0.00198326	1.71934	0.280209	1.6178	0.475993	1.31742	0.586458	-1.19577	0.240333	-1.57533	0.00206793	2.34985	0.00796794	2.40375	0.0848554	1.74937	0.0483962	-1.54829
212	1389.57	12.6892	1389.6	0.0353	AEmF-mEA (ami)		0.015 ± 0.006	0.015 ± 0.002	0.012 ± 0.003	0.018 ± 0.003	0.015 ± 0.006	0.016 ± 0.007	0.010 ± 0.005	0.010 ± 0.003	0.0484346	-1.45747	0.96933	-1.01078	0.000200588	-2.71751	0.000162548	-2.68853	0.0320376	1.31459	0.374541	-1.22204	0.00654	-1.55795	0.350789	-1.27488	0.980018	1.00358	2.44923e-05	1.92284	0.44486	-1.20469	0.00965244	1.75053
213	1392.59	11.8373	1392.61	0.0213	AEmV-AmEA (ami anh)		0.021 ± 0.004	0.016 ± 0.006	0.015 ± 0.005	0.018 ± 0.005	0.016 ± 0.003	0.024 ± 0.006	0.016 ± 0.011	0.016 ± 0.002	0.00577393	-1.62017	0.0301342	-1.29076	0.00160073	-2.32905	0.0152471	-1.80441	0.41009	1.1873	0.506129	1.14023	0.977771	1.00753	0.392489	-1.1317	0.0900826	-1.28735	0.010484	1.49425	0.370782	1.14324	0.0122018	1.82281
214	1399.57	15.9558	1399.56	-0.0103	(NAG-NAM)-AEmA (anh)		0.071 ± 0.010	0.068 ± 0.007	0.060 ± 0.010	0.067 ± 0.007	0.060 ± 0.010	0.069 ± 0.027	0.050 ± 0.016	0.038 ± 0.009	0.0050608	-1.43834	0.0770632	-1.2107	2.92917e-05	-2.48745	9.11907e-05	-2.05455	0.441523	1.07481	0.164875	-1.28775	8.4e-05	-1.79893	0.0914156	-1.39695	0.549154	-1.0568	0.000213958	1.46285	0.510627	-1.12406	0.0808485	1.30842
215	1401.47	10.2608			unknown		0.017 ± 0.006	0.020 ± 0.031	0.013 ± 0.004	0.032 ± 0.014	0.017 ± 0.004	0.034 ± 0.014	0.013 ± 0.009	0.015 ± 0.002	0.0166425	-1.5872	0.861424	-1.03477	0.0018299	-2.34982	0.0013732	-2.27087	0.302212	1.73609	0.569032	1.30994	0.540254	-1.3461	0.00837268	-1.76331	0.701393	1.17272	4.44047e-06	3.23146	0.0229463	1.5896	0.00361933	2.04717
216	1405.57	11.0786	1405.57	0.0061	(NAG-NAM)-AEmG		0.022 ± 0.007	0.032 ± 0.003	0.013 ± 0.007	0.025 ± 0.006	0.034 ± 0.008	0.054 ± 0.048	0.016 ± 0.022	0.041 ± 0.013	0.0069101	-2.06403	0.0088821	1.54116	0.0206305	-2.37613	0.0011009	-3.66201	0.330138	-1.16347	0.421765	1.27859	0.136931	1.25971	0.956919	-1.01498	0.00514798	1.47464	6.16389e-05	2.61607	0.482097	1.2234	0.000546222	4.41397
217	1412.55	10.3341	1412.56	0.0044	3x(NAG-NAM) (deN)		0.009 ± 0.001	0.009 ± 0.001	0.008 ± 0.001	0.009 ± 0.001	0.011 ± 0.002	0.012 ± 0.007	0.019 ± 0.010	0.019 ± 0.003	0.00899854	-1.31309	0.242771	1.12942	0.392834	1.17074	0.853239	1.03659	0.635856	1.05357	0.928474	1.02259	7.78e-07	2.13383	0.00456186	2.0867	0.617671	-1.04994	0.00267835	1.31763	0.515085	-1.15963	0.00561649	1.73594
218	1412.64	14.9534	1412.64	0.0047	AEmV-AmEA ami		0.000 ± 0.001	0.006 ± 0.001	0.000 ± 0.000	0.014 ± 0.012	0.000 ± 0.001	0.009 ± 0.008	0.001 ± 0.001	0.006 ± 0.002	0.794774	2.26613	0.0982809	63.3369	0.00407323	403.07	0.366143	6.36391	0.0129096	2.47975	0.836523	1.07801	0.569761	-1.10929	0.602321	-1.19582	9.91397e-06	7417.95	2.82927e-05	8117.22	0.0113826	126.255	0.0198291	16.5905
219	1419.59	12.2434	1419.59	0.0016	(NAG-NAM)-AEmA		3.266 ± 0.438	3.037 ± 0.842	2.304 ± 0.701	3.043 ± 0.489	3.199 ± 0.497	4.198 ± 1.718	1.941 ± 1.551	2.594 ± 0.313	0.00418012	-1.70867	0.681168	-1.04416	0.00033349	-2.9402	0.000334009	-2.81584	0.585596	1.09225	0.788592	1.05761	0.241953	-1.17118	0.206404	-1.23865	0.546396	-1.0814	0.000256595	1.72581	0.907665	1.02119	0.00201929	2.32149
220	1427.57	12.2379	1427.59	0.0195	(NAG-NAM)-AEmV (anh)		0.012 ± 0.001	0.011 ± 0.002	0.009 ± 0.002	0.011 ± 0.002	0.011 ± 0.002	0.015 ± 0.003	0.009 ± 0.005	0.009 ± 0.001	0.000987793	-1.70215	0.243949	-1.11407	0.000412231	-2.53696	0.000963355	-2.2772	0.441523	1.12085	0.58442	1.08301	0.365222	-1.12698	0.113904	-1.22053	0.132339	-1.17912	0.000220759	1.61804	0.869244	1.02326	0.00586798	1.90915
221	1436.6	17.2423	1436.6	-0.0003	AEmAA-AmEA (ami, anh, deA, 3-4)		0.092 ± 0.042	0.039 ± 0.006	0.211 ± 0.086	0.100 ± 0.038	0.073 ± 0.012	0.074 ± 0.037	0.172 ± 0.073	0.056 ± 0.004	0.0268356	1.89201	0.243949	-1.28878	0.817474	1.06667	0.0889225	1.37469	1.30445e-05	2.8106	0.097177	1.45311	0.000322	1.43014	0.935547	-1.01606	0.000275095	-2.3892	0.0168342	-1.60833	0.236307	-1.27578	0.00414752	-1.78197
222	1437.55	11.8462			unknown		0.033 ± 0.003	0.053 ± 0.058	0.032 ± 0.004	0.060 ± 0.019	0.032 ± 0.004	0.079 ± 0.033	0.038 ± 0.008	0.038 ± 0.004	0.0338771	-1.21664	0.682557	-1.03792	0.00127376	-1.49097	0.0019071	-1.43649	0.606534	1.22734	0.746923	1.13351	0.334537	-1.40534	0.00953956	-1.59297	0.105415	1.63276	4.379e-06	2.43808	0.000538113	1.92094	6.87179e-05	1.73225
223	1440.63	15.4			unknown monomer		0.005 ± 0.004	0.002 ± 0.001	0.010 ± 0.007	0.003 ± 0.002	0.027 ± 0.010	0.002 ± 0.001	0.006 ± 0.004	0.002 ± 0.002	0.395999	1.49446	0.000318694	5.00358	0.326756	-1.51738	5.52646e-06	-7.59231	0.164994	1.69609	0.846463	-1.07487	0.89763	-1.06545	0.980943	1.00884	0.00582376	-2.96789	0.00363702	-2.61507	2.8085e-08	-15.962	0.0608165	-2.08396
224	1441.59	12.2345			unknown monomer		0.110 ± 0.068	0.095 ± 0.066	0.097 ± 0.055	0.093 ± 0.068	0.103 ± 0.069	0.116 ± 0.086	0.100 ± 0.076	0.104 ± 0.067	0.334417	-1.37056	0.813047	-1.0916	0.0280334	-1.92259	0.047605	-1.76125	0.891381	1.05827	0.846321	-1.0745	0.838724	1.08469	0.648183	1.16551	0.623786	-1.16018	0.418102	1.25016	0.681169	-1.14201	0.0415308	1.79749
225	1441.67	10.5991	1441.63	-0.0375	AEmAG-AmEA (3-4, ami)		0.014 ± 0.005	0.010 ± 0.004	0.009 ± 0.004	0.015 ± 0.004	0.008 ± 0.001	0.008 ± 0.007	0.009 ± 0.007	0.010 ± 0.001	0.00815519	-1.89199	0.00066622	-1.77355	0.00127614	-2.72684	0.0819197	-1.5375	0.0332824	1.6074	0.167201	-1.53042	0.85077	1.03774	0.0936349	1.58818	0.0671963	-1.39175	0.000303426	2.18514	0.477864	-1.20096	0.00788879	2.03323
226	1447.62	15.2391	1447.62	0.0009	(NAG-NAM)-AEmV		0.000 ± 0.000	0.005 ± 0.001	0.000 ± 0.000	0.003 ± 0.002	0.000 ± 0.000	0.006 ± 0.003	0.000 ± 0.000	0.006 ± 0.004	0.698315	-2.73694	0.60521	3.80956	0.0218313	-32.0334	0.00579163	-122.033	0.255504	-1.45429	0.910444	1.02835	0.584637	1.19765	0.67328	1.16463	4.90052e-05	1691.41	8.39294e-06	3183.2	0.00118867	456.578	1.23616e-18	64890.4
227	1454.57	12.3421	1454.57	-0.0017	3x(NAG-NAM)		0.387 ± 0.251	0.310 ± 0.281	0.272 ± 0.120	0.339 ± 0.205	0.273 ± 0.061	0.569 ± 0.381	0.251 ± 0.246	0.242 ± 0.036	0.0775095	-1.7141	0.12771	-1.44872	0.0068336	-2.69225	0.0283198	-1.85836	0.657092	1.19114	0.44826	1.40117	0.446231	-1.28158	0.0804456	-1.79571	0.51882	-1.25265	0.0412497	1.62993	0.122177	1.62048	0.0596217	1.67703
228	1456.63	14.8096	1456.63	0.0002	AEmAA-AmEA (ami, deA)		0.015 ± 0.006	0.017 ± 0.003	0.026 ± 0.004	0.022 ± 0.008	0.022 ± 0.003	0.022 ± 0.011	0.049 ± 0.009	0.013 ± 0.003	0.0673587	1.39575	0.0421536	1.38001	0.00117504	1.8209	0.00888688	1.31948	0.066041	1.45662	0.940788	-1.01837	0.039123	-1.33797	0.263583	-1.31384	0.617671	1.08565	0.405519	1.133	0.218397	-1.29448	1.03492e-05	-2.24409
229	1456.63	14.3806	1456.63	0	AEmAA-AmEA (ami, deA)		0.705 ± 0.295	0.315 ± 0.047	1.712 ± 0.535	0.849 ± 0.308	0.724 ± 0.055	0.694 ± 0.355	1.719 ± 0.696	0.636 ± 0.063	0.00790461	2.01472	0.991713	1.00371	0.165406	1.39546	0.0543791	1.3903	7.79233e-06	2.94076	0.0283976	1.68602	7.78e-07	2.01956	0.417515	1.19783	0.000194063	-2.25206	0.0121024	-1.54289	0.157279	-1.34069	0.016171	-1.55612
230	1464.62	14.3968			unknown		0.006 ± 0.002	0.003 ± 0.000	0.012 ± 0.004	0.006 ± 0.002	0.005 ± 0.001	0.005 ± 0.002	0.015 ± 0.006	0.005 ± 0.001	0.0156758	1.7425	0.592575	-1.11188	0.106787	1.45038	0.0090607	1.61265	1.30445e-05	2.55147	0.0191885	1.55469	0.00014	1.79793	0.417459	1.15645	0.000182667	-2.22918	0.00831881	-1.52239	0.119667	-1.28956	0.00363823	-1.79826
231	1472.5	12.2369			unknown		0.035 ± 0.004	0.049 ± 0.038	0.032 ± 0.004	0.054 ± 0.012	0.035 ± 0.005	0.076 ± 0.019	0.036 ± 0.009	0.037 ± 0.003	0.00790461	-1.30516	0.925274	-1.01047	0.000232249	-1.69332	0.000153052	-1.67577	0.580506	1.19947	0.578642	1.17292	0.300295	-1.33181	0.00151947	-1.56211	0.151226	1.41009	1.04905e-06	2.20748	0.000551266	1.67125	4.88361e-05	1.79285
232	1476.66	10.9999	1476.61	-0.0537	(NAG-NAM)-AEmAG		0.140 ± 0.063	0.142 ± 0.078	0.075 ± 0.043	0.159 ± 0.039	0.171 ± 0.040	0.291 ± 0.232	0.095 ± 0.119	0.174 ± 0.037	0.00790461	-2.26142	0.341607	1.19635	0.0113115	-2.57571	0.00205666	-3.08144	0.422346	1.22431	0.191148	1.57045	0.372678	1.22808	0.407153	-1.27878	0.971264	1.0094	4.75151e-05	2.7947	0.302141	1.32504	0.001869	3.19292
233	1497.69	17.4538	1497.69	0.0075	AEmAL-AmEA ami		0.003 ± 0.001	0.004 ± 0.001	0.003 ± 0.002	0.007 ± 0.003	0.001 ± 0.000	0.002 ± 0.001	0.002 ± 0.002	0.011 ± 0.005	0.709292	-1.14915	0.00199066	-2.39899	0.0268554	-2.12375	0.707483	1.1296	0.00632706	1.95092	0.000658015	-2.89767	0.000195	2.66609	2.40834e-06	7.72544	0.0319857	1.5272	0.000187481	3.42384	0.417493	1.26438	4.47685e-06	8.64716
234	1497.69	16.9069	1497.69	0.0014	AEmAL-AmEA (ami, 3-4) (ami on AEmAL)		0.001 ± 0.001	0.005 ± 0.001	0.001 ± 0.001	0.008 ± 0.003	0.000 ± 0.000	0.002 ± 0.001	0.001 ± 0.001	0.011 ± 0.004	0.834017	-1.07947	0.00217325	-2.3072	0.172597	-1.70836	0.367023	1.35053	0.00181795	1.94924	0.000348297	-2.49109	0.000451	2.31674	1.67041e-06	5.77122	3.54366e-06	4.23616	1.45405e-08	8.91349	3.1299e-06	3.92345	7.19734e-07	16.766
235	1510.54	14.385			unknown		0.011 ± 0.004	0.008 ± 0.003	0.021 ± 0.003	0.018 ± 0.007	0.011 ± 0.002	0.018 ± 0.005	0.027 ± 0.012	0.012 ± 0.001	0.00998916	1.62135	0.883302	-1.03018	0.14503	1.40214	0.052808	1.44446	0.000514573	2.46076	0.0111471	1.71522	0.014292	1.51014	0.393067	-1.1358	0.102964	-1.37513	0.492078	1.1037	0.0862638	1.28497	0.185228	-1.27679
236	1513.65	13.8759			unknown		0.003 ± 0.001	0.002 ± 0.001	0.007 ± 0.003	0.002 ± 0.001	0.002 ± 0.001	0.003 ± 0.001	0.004 ± 0.001	0.002 ± 0.001	0.0358318	2.07447	0.465246	-1.22049	0.725456	-1.08818	0.414174	1.12159	0.0287209	1.55953	0.273959	1.24328	0.044912	1.44254	0.415054	1.16027	0.0746562	-1.58882	0.00107998	-2.11344	0.809621	-1.04706	0.933606	-1.01215
237	1513.68	13.2915	1513.65	-0.0328	AEmAE-AmEA ami		0.011 ± 0.005	0.005 ± 0.001	0.026 ± 0.011	0.020 ± 0.008	0.009 ± 0.001	0.006 ± 0.003	0.021 ± 0.007	0.009 ± 0.002	0.0154385	1.98892	0.18771	-1.31294	0.691816	1.10103	0.0263282	1.44559	4.84216e-06	4.15357	0.633639	-1.14259	0.000752	1.81973	0.0102998	2.07921	0.00146474	-2.11321	0.959792	-1.0119	0.0158481	-1.83903	0.159122	-1.27861
238	1518.65	15.7102	1518.66	0.0107	(NAG-NAM)-AEmAV		0.000 ± 0.000	0.003 ± 0.001	0.000 ± 0.000	0.007 ± 0.003	0.000 ± 0.000	0.002 ± 0.001	0.000 ± 0.001	0.013 ± 0.005	0.410503	6.70279	0.727237	-2.58145	0.988503	-1.03913	0.684929	2.48424	0.00125742	2.51545	0.014361	-2.15884	6.15e-06	4.41942	8.29367e-07	9.5408	0.00458649	117.586	0.00134244	44.128	0.00541112	140.605	0.000847673	539.996
239	1527.66	14.7478			unknown dimer		0.009 ± 0.002	0.005 ± 0.001	0.022 ± 0.007	0.009 ± 0.001	0.010 ± 0.001	0.009 ± 0.003	0.013 ± 0.003	0.007 ± 0.001	0.00108746	2.12183	0.605423	1.06343	0.262599	-1.16078	0.046572	-1.23441	7.90751e-05	2.04695	0.0514875	1.47746	0.016837	1.42341	0.851192	-1.03797	0.000238581	-1.82913	6.76846e-05	-1.89604	0.0888557	-1.31656	0.388364	-1.10705
240	1529.56	10.9971			unknown		0.004 ± 0.002	0.007 ± 0.011	0.002 ± 0.001	0.008 ± 0.003	0.005 ± 0.001	0.015 ± 0.006	0.003 ± 0.003	0.006 ± 0.001	0.0282601	-1.885	0.168438	1.2873	0.0281003	-1.92599	0.00238405	-2.47933	0.59935	1.30453	0.243529	1.69494	0.635867	-1.25397	0.00151947	-2.1254	0.125127	1.8414	9.07745e-06	4.52806	0.000319008	2.42449	0.000890744	2.82822
241	1532.66	17.6202	1532.67	0.007	(NAG-NAM)-AEmAL		0.001 ± 0.001	0.005 ± 0.002	0.001 ± 0.000	0.011 ± 0.003	0.000 ± 0.000	0.002 ± 0.002	0.001 ± 0.001	0.018 ± 0.007	0.402429	-1.35095	0.141883	-5.40079	0.456016	-1.35995	0.185852	3.9713	0.00167817	2.28401	0.00242842	-2.85593	2.33e-05	3.62424	7.27027e-07	10.3506	3.57339e-06	6.3872	1.09355e-10	19.7083	0.0268042	12.0787	4.22699e-08	31.4813
242	1532.67	18.0543	1532.67	-0.0009	(NAG-NAM)-AEmAL		0.003 ± 0.008	0.008 ± 0.001	0.005 ± 0.002	0.019 ± 0.009	0.001 ± 0.001	0.004 ± 0.003	0.008 ± 0.007	0.053 ± 0.029	0.671091	1.21475	0.0171581	-2.67105	0.469272	1.35583	0.000494512	3.62148	0.000468338	2.60158	0.000514874	-2.59742	1.3e-06	6.64185	2.24114e-07	17.2517	0.0150555	2.32551	1.04038e-06	4.98042	0.00438198	2.39143	1.84159e-06	11.392
243	1556.69	10.0805	1556.69	0.0053	AEmA-m-AmEA (ami)		0.002 ± 0.002	0.005 ± 0.001	0.002 ± 0.001	0.007 ± 0.003	0.001 ± 0.000	0.002 ± 0.001	0.032 ± 0.019	0.043 ± 0.007	0.151587	-1.6272	0.00346186	-3.67544	1.84935e-05	8.64005	1.02032e-07	31.756	0.106585	1.58149	0.0010884	-2.96657	1.03e-10	9.29128	2.01377e-09	27.5632	0.00660406	2.17055	8.53926e-07	5.5857	0.0158715	2.68921	0.000598308	2.33415
244	1623.7	14.4297			unknown		0.004 ± 0.001	0.006 ± 0.001	0.003 ± 0.001	0.005 ± 0.001	0.006 ± 0.001	0.006 ± 0.003	0.004 ± 0.002	0.004 ± 0.001	0.0670555	-1.45157	0.0124597	1.61315	0.0667629	-1.77239	0.000913097	-2.85914	0.393232	-1.13431	0.329724	-1.3183	0.000896	-1.5631	0.551867	-1.18569	0.0175023	1.51541	2.72313e-05	1.93927	0.192618	-1.40333	0.0518663	1.71832
245	1627.73	11.4475	1627.73	0.0015	AEmA-mA-AmEA (ami)		0.050 ± 0.018	0.036 ± 0.020	0.031 ± 0.011	0.037 ± 0.015	0.019 ± 0.003	0.019 ± 0.014	0.110 ± 0.078	0.138 ± 0.018	0.00577393	-1.9249	7.16526e-06	-2.64016	0.390463	1.25869	0.000101571	3.32314	0.644441	1.13652	0.00749893	-2.42724	4.32e-06	3.86063	8.0248e-08	9.37067	0.120573	-1.41139	0.0199112	1.55002	0.259187	-1.29757	0.00368239	2.17315
246	1661.77	15.6512	1661.73	-0.0449	AEmA-AmEA (3-4, -NAG)		0.009 ± 0.004	0.008 ± 0.002	0.014 ± 0.015	0.008 ± 0.002	0.022 ± 0.003	0.008 ± 0.005	0.048 ± 0.019	0.007 ± 0.003	0.485452	1.34231	0.000173016	2.39531	0.000101649	3.11041	0.0715397	1.29854	0.59504	1.09786	0.205721	-1.42223	0.593476	-1.12755	0.442738	1.26134	0.774799	-1.05979	0.388556	-1.29577	4.9508e-05	-3.61037	5.87692e-06	-3.71684
247	1662.7	12.1995	1662.71	0.006	(NAG-NAM)-AEmA-mA		0.001 ± 0.001	0.001 ± 0.001	0.001 ± 0.001	0.001 ± 0.001	0.001 ± 0.000	0.001 ± 0.001	0.007 ± 0.008	0.008 ± 0.002	0.530984	-1.35171	0.0703515	-1.73457	0.00289831	3.58262	4.14056e-05	6.21428	0.59328	1.24681	0.308752	-1.56071	3.51e-06	6.47676	2.17924e-06	10.1083	0.742858	1.12626	0.0624537	1.89812	0.519274	1.25172	0.0276227	2.03609
248	1662.7	12.7083	1662.71	0.0045	(NAG-NAM)-AEmA-mA		0.014 ± 0.002	0.014 ± 0.008	0.005 ± 0.005	0.011 ± 0.008	0.005 ± 0.001	0.014 ± 0.009	0.018 ± 0.016	0.019 ± 0.003	0.00418012	-3.25755	1.10735e-07	-2.93321	0.217391	-1.39374	0.00888688	2.10456	0.770918	-1.14594	0.425318	-1.32685	0.296851	1.33457	0.0268014	1.77078	0.983705	-1.00411	0.0112056	2.83106	0.00268026	2.20161	0.0237378	1.85243
249	1699.71	13.8931			unknown		0.011 ± 0.005	0.009 ± 0.002	0.021 ± 0.008	0.014 ± 0.004	0.008 ± 0.001	0.009 ± 0.002	0.032 ± 0.008	0.013 ± 0.003	0.104	1.5123	0.0620991	-1.44423	0.0221031	1.62058	4.52801e-06	2.34049	0.00843293	1.6166	0.0538507	-1.33931	0.012771	1.38961	0.000418682	1.86113	0.310297	-1.21204	0.457894	-1.13384	0.386288	-1.12399	0.0158863	-1.4135
250	1719.78	11.6975	1719.73	-0.0456	(NAG-NAM)-AEm-mQA (ami)		0.010 ± 0.004	0.016 ± 0.007	0.007 ± 0.002	0.015 ± 0.004	0.018 ± 0.008	0.031 ± 0.012	0.009 ± 0.011	0.019 ± 0.004	0.00798699	-1.77266	0.0265484	1.72217	0.054699	-1.95036	0.0020929	-3.35885	0.944039	1.01829	0.0621081	1.51678	0.242528	1.23967	0.254794	-1.22353	0.02822	1.56639	9.95059e-07	2.82746	0.162453	1.37958	0.00050791	3.78723
251	1722.73	13.0989	1722.73	0.0042	AEm-mEA (3-3)		0.055 ± 0.023	0.063 ± 0.022	0.051 ± 0.020	0.098 ± 0.013	0.117 ± 0.024	0.122 ± 0.127	0.131 ± 0.057	0.135 ± 0.018	0.31509	-1.30664	0.000590123	2.09042	0.158604	1.3677	0.0240622	-1.52842	0.00531935	1.68414	0.349435	1.47171	9.64e-05	2.12605	0.352137	1.44461	0.497809	1.14741	2.26553e-05	2.52495	0.557261	-1.23792	0.0030591	1.7836
252	1749.76	13.6309	1749.78	0.0137	AEK-AmEA		0.002 ± 0.001	0.011 ± 0.002	0.003 ± 0.002	0.017 ± 0.008	0.003 ± 0.001	0.006 ± 0.005	0.004 ± 0.001	0.004 ± 0.001	0.629822	1.15448	0.0324711	1.4108	0.543421	1.11851	0.137865	-1.26132	0.0318045	1.65537	0.00979935	-2.45819	4.98e-06	-2.84097	0.674329	-1.15572	2.54354e-09	5.43448	1.37448e-07	7.79235	0.137254	1.56703	0.00553881	1.71021
253	1748.79	14.3273	1748.79	0.0004	AQmA-KEA		0.024 ± 0.006	0.038 ± 0.008	0.017 ± 0.006	0.052 ± 0.013	0.026 ± 0.004	0.044 ± 0.018	0.020 ± 0.014	0.024 ± 0.007	0.00721575	-1.77438	0.772387	1.04187	0.00291637	-2.18561	0.00127201	-2.27713	0.0223621	1.51071	0.561327	-1.13384	0.006367	-1.54981	0.151775	-1.36687	0.0020759	1.54372	1.37448e-07	4.13806	0.148279	1.30678	0.00361718	2.17703
254	1753.72	18.367	1753.72	-0.0043	AEmA-mEA (2anh)		0.062 ± 0.027	0.047 ± 0.016	0.060 ± 0.017	0.052 ± 0.013	0.041 ± 0.008	0.019 ± 0.011	0.054 ± 0.014	0.034 ± 0.010	0.33517	-1.24704	0.0174261	-1.55407	0.000889466	-2.01613	0.0419593	-1.29732	0.352536	1.22994	0.000953482	-3.25087	0.149969	-1.3708	0.00676474	2.37151	0.165204	-1.34386	0.368748	1.14132	0.00059141	-2.81115	0.555696	1.09444
255	1772.76	15.5701	1772.76	-0.0013	AQmA-mEA (3-4, anh)		0.008 ± 0.003	0.043 ± 0.014	0.009 ± 0.006	0.048 ± 0.035	0.014 ± 0.004	0.030 ± 0.026	0.025 ± 0.009	0.013 ± 0.026	0.810442	-1.08464	0.00424585	1.7544	0.00538574	1.83154	0.826774	1.04397	0.644441	1.20005	0.0666867	-1.89111	0.022777	-3.33368	0.330307	-1.76282	2.4572e-08	5.59189	2.01416e-05	7.27852	0.0947468	1.68544	0.845847	-1.09189
256	1773.74	16.2874	1773.74	0	AEmA-mEA (anh)		0.610 ± 0.201	0.493 ± 0.154	0.681 ± 0.129	0.616 ± 0.150	0.589 ± 0.083	0.309 ± 0.154	0.598 ± 0.160	0.425 ± 0.125	0.686404	-1.07957	0.726451	-1.05933	0.00156273	-1.7811	0.000387707	-1.68134	0.149642	1.36132	0.0137089	-2.08753	0.506366	-1.16019	0.0374859	1.7993	0.231633	-1.24349	0.161771	1.18187	0.000800193	-2.45043	0.175151	1.23457
257	1773.74	16.1723	1773.74	-0.0029	AEmA-mEA (anh) (anh on AEmA)		0.510 ± 0.198	0.345 ± 0.132	0.458 ± 0.087	0.376 ± 0.121	0.397 ± 0.047	0.163 ± 0.083	0.488 ± 0.114	0.268 ± 0.087	0.114715	-1.34205	0.0798332	-1.31376	0.00156118	-1.82552	0.00477271	-1.38954	0.501801	1.18635	0.00264836	-2.76844	0.309831	-1.28629	0.011974	2.15227	0.0681486	-1.48538	0.610404	1.07187	0.000109394	-3.13009	0.78115	-1.04662
258	1774.77	15.5894			unknown dimer		0.004 ± 0.003	0.010 ± 0.003	0.007 ± 0.014	0.011 ± 0.008	0.016 ± 0.003	0.007 ± 0.006	0.039 ± 0.016	0.005 ± 0.007	0.485452	1.50084	3.56035e-05	4.04862	2.6564e-05	5.66751	0.0348301	1.39986	0.59504	1.23663	0.142634	-1.76665	0.0936	-1.95055	0.86358	-1.10409	0.00130925	2.50534	0.130676	2.06431	0.00441412	-2.8549	0.000508666	-4.41247
259	1792.78	12.7524	1792.78	0.0034	AEmA-mQA (3-4)		0.017 ± 0.003	0.249 ± 0.062	0.018 ± 0.002	0.305 ± 0.196	0.045 ± 0.025	0.215 ± 0.170	0.028 ± 0.010	0.073 ± 0.164	0.313956	-1.13076	0.00168021	2.6016	0.705129	-1.06168	0.00107205	-2.76205	0.376501	1.33389	0.202865	-1.51269	0.023585	-3.4206	0.163479	-2.26127	3.4333e-13	14.7813	7.21523e-10	22.2948	0.00139777	3.75597	0.00334021	4.58777
260	1793.76	13.7258	1793.77	0.0059	AEmA-mEA (3-3)		0.320 ± 0.138	0.358 ± 0.069	0.301 ± 0.082	0.414 ± 0.023	0.692 ± 0.107	1.029 ± 0.871	0.813 ± 0.291	0.749 ± 0.099	0.270407	-1.28193	0.000341356	2.11281	0.0667629	1.45302	0.0164823	-1.45408	0.0474035	1.25922	0.0266217	2.19612	2.19e-06	2.08782	0.884354	-1.05187	0.541117	1.11362	4.59128e-05	1.79764	0.652346	1.15753	0.00418438	1.60014
261	1793.8	13.5196	1793.77	-0.0291	AEmA-mEA (3-4)		2.669 ± 0.662	2.093 ± 0.562	2.808 ± 0.359	2.330 ± 0.480	2.857 ± 0.267	1.631 ± 0.716	2.681 ± 0.645	1.893 ± 0.470	0.31509	-1.14545	0.717438	1.04641	0.000752113	-1.73943	3.18091e-05	-1.82016	0.293031	1.21348	0.0384476	-1.67736	0.605482	-1.10621	0.084392	1.51632	0.0998145	-1.28232	0.414948	1.08397	0.000505724	-2.25074	0.150069	1.22623
262	1794.1	13.5168			unknown		0.060 ± 0.029	0.036 ± 0.019	0.062 ± 0.021	0.045 ± 0.021	0.069 ± 0.018	0.021 ± 0.017	0.046 ± 0.022	0.028 ± 0.014	0.587047	-1.16953	0.616658	1.12393	0.00158684	-2.30205	0.000153052	-2.58735	0.371386	1.3764	0.0792631	-2.28763	0.506366	-1.28605	0.185518	1.77881	0.0731586	-1.68327	0.840566	-1.04568	0.000651485	-4.32792	0.806218	1.06342
263	1794.27	13.5185			unknown		0.066 ± 0.033	0.040 ± 0.020	0.069 ± 0.021	0.051 ± 0.020	0.076 ± 0.016	0.021 ± 0.018	0.049 ± 0.023	0.030 ± 0.015	0.61916	-1.14964	0.603993	1.12597	0.00153366	-2.32845	7.69923e-05	-2.62177	0.345956	1.37269	0.0539539	-2.48298	0.400301	-1.34214	0.164796	1.85002	0.081817	-1.63669	0.853234	-1.03713	0.000509659	-4.57581	0.813557	1.05999
264	1794.44	13.5196			unknown		0.039 ± 0.021	0.021 ± 0.012	0.041 ± 0.013	0.028 ± 0.012	0.046 ± 0.010	0.011 ± 0.010	0.027 ± 0.014	0.016 ± 0.008	0.623075	-1.1526	0.550002	1.14813	0.00121502	-2.47763	5.49575e-05	-2.84464	0.371386	1.40841	0.0670744	-2.60092	0.474097	-1.34696	0.172711	1.93095	0.0613838	-1.81864	0.574419	-1.12031	0.000414918	-5.43082	0.965591	1.01143
265	1798.74	16.2123			unknown dimer		0.013 ± 0.003	0.053 ± 0.016	0.014 ± 0.002	0.063 ± 0.038	0.013 ± 0.002	0.037 ± 0.033	0.016 ± 0.004	0.021 ± 0.018	0.265309	-1.15094	0.938011	-1.01184	0.00607159	-1.45613	0.00421351	-1.43909	0.385548	1.30772	0.0479842	-1.85169	0.005706	-2.51585	0.42225	-1.35868	2.48924e-08	3.96418	1.89316e-07	5.96652	0.00639524	2.1662	0.00373692	2.2944
266	1798.76	16.9871			unknown		0.050 ± 0.022	0.035 ± 0.008	0.051 ± 0.017	0.040 ± 0.008	0.028 ± 0.007	0.014 ± 0.006	0.045 ± 0.013	0.024 ± 0.005	0.540178	-1.17085	0.00425517	-1.79902	0.00182068	-1.94933	0.588565	-1.08355	0.231703	1.248	0.000130765	-3.19311	0.020493	-1.45314	0.00244626	2.19738	0.0445663	-1.45738	0.986817	1.00263	0.000365997	-2.58671	0.565973	-1.08641
267	1800.79	17.1139	1800.79	0.0025	AEKA-AmEA (3-4, anh)		0.073 ± 0.028	0.159 ± 0.034	0.071 ± 0.019	0.183 ± 0.060	0.073 ± 0.013	0.133 ± 0.065	0.076 ± 0.030	0.095 ± 0.043	0.410344	-1.25071	0.93102	-1.02499	0.0401695	-1.67906	0.00524769	-1.63813	0.280209	1.25918	0.0725822	-1.56095	0.02	-1.67057	0.833956	-1.07022	0.00147359	2.1522	8.67803e-07	3.38944	0.122177	1.41323	0.00214857	2.16315
268	1800.79	17.6892	1800.79	0	AEKA-AmEA anh (modified 3-4, anh) (anh on AEmA)		0.016 ± 0.006	0.085 ± 0.025	0.017 ± 0.004	0.088 ± 0.045	0.016 ± 0.005	0.052 ± 0.053	0.020 ± 0.003	0.026 ± 0.024	0.680314	-1.10206	0.992342	1.00235	0.054699	-1.39957	0.0192674	-1.40286	0.657092	1.13551	0.0474496	-2.13277	0.001575	-3.23047	0.373119	-1.51468	7.42827e-08	5.34524	1.18229e-07	6.68905	0.0125894	2.50037	0.00473086	2.31578
269	1801.77	18.711	1801.74	-0.0348	AEEA-AmEA anh		0.009 ± 0.003	0.021 ± 0.005	0.009 ± 0.003	0.025 ± 0.012	0.009 ± 0.002	0.017 ± 0.008	0.011 ± 0.002	0.012 ± 0.008	0.339165	-1.22206	0.812291	-1.04476	0.00835531	-1.48257	0.00856463	-1.41906	0.401466	1.27832	0.0297381	-1.66168	0.028976	-1.77056	0.851192	-1.06553	1.27744e-05	2.29876	4.34163e-05	3.59109	0.0822911	1.44532	0.00615534	1.92486
270	1801.78	13.5214			unknown		0.056 ± 0.020	0.062 ± 0.028	0.059 ± 0.021	0.065 ± 0.024	0.068 ± 0.030	0.067 ± 0.058	0.072 ± 0.028	0.062 ± 0.053	0.567918	-1.1358	0.403625	1.18452	0.0953975	-1.35074	0.013631	-1.59998	0.59328	1.13698	0.528462	-1.21636	0.990718	-1.00359	0.567633	1.21201	0.607171	1.10712	0.0344427	1.42972	0.337136	-1.3014	0.0820402	1.49007
271	1818.78	13.6038			unknown dimer		0.054 ± 0.010	0.382 ± 0.140	0.052 ± 0.010	0.439 ± 0.284	0.095 ± 0.030	0.349 ± 0.243	0.081 ± 0.022	0.150 ± 0.179	0.0708253	-1.25848	0.00296916	1.71485	0.244019	-1.16641	0.00045965	-2.00023	0.501801	1.2533	0.207076	-1.42754	0.01941	-2.54498	0.164796	-1.78278	3.60754e-10	7.0347	1.43343e-08	11.0955	0.000509659	2.87363	0.00157967	3.22414
272	1818.82	14.0804			unknown		0.503 ± 0.094	0.700 ± 0.137	0.564 ± 0.110	0.686 ± 0.142	0.561 ± 0.124	0.703 ± 0.235	0.620 ± 0.161	0.644 ± 0.157	0.610469	-1.07605	0.491407	1.08978	0.00998047	-1.41887	0.00226218	-1.54626	0.644441	1.06854	0.138568	-1.3018	0.587678	-1.08634	0.3219	1.19834	0.00827507	1.38301	0.000480199	1.5902	0.891604	-1.02579	0.000379256	1.80636
273	1820.82	15.1755	1820.82	-0.0047	AEKA-AmEA (modified 3-4)		0.000 ± 0.000	0.171 ± 0.058	0.000 ± 0.000	0.186 ± 0.116	0.000 ± 0.018	0.110 ± 0.151	0.000 ± 0.007	0.053 ± 0.061	0.013904	-1.15085	0.103187	66.8151	0.0105001	425.364	0.556377	6.36629	0.59935	1.18795	0.115466	-2.03377	0.005595	-3.24773	0.393102	-1.5969	1.63423e-24	1.54843e+06	1.86773e-21	2.11693e+06	0.000829522	11395	0.00409824	1120.85
274	1820.83	14.5931	1820.82	-0.0121	AEKA-AmEA (3-4)		0.042 ± 0.010	0.282 ± 0.065	0.048 ± 0.010	0.321 ± 0.158	0.055 ± 0.011	0.210 ± 0.201	0.069 ± 0.016	0.113 ± 0.121	0.66895	-1.0704	0.0535745	1.27125	0.5523	-1.08014	0.00958705	-1.37313	0.422346	1.24266	0.149376	-1.75301	0.01242	-2.49645	0.463808	-1.42409	6.46218e-11	6.61048	8.75203e-09	8.79294	0.00399004	2.96631	0.0021011	2.86016
275	1820.83	14.2551	1820.82	-0.018	AEKA-AmEA		0.060 ± 0.016	0.131 ± 0.045	0.060 ± 0.029	0.127 ± 0.038	0.076 ± 0.020	0.141 ± 0.063	0.096 ± 0.043	0.095 ± 0.050	0.497032	-1.20264	0.14709	1.24241	0.700897	-1.08902	0.152125	-1.35301	0.817321	1.05292	0.404567	-1.21528	0.185678	-1.37407	0.642308	-1.13066	8.38054e-05	2.1852	0.000139282	2.76708	0.0643418	1.44727	0.0345052	1.73188
276	1821.8	16.3554	1821.76	-0.0365	AEEA-AmEA		0.031 ± 0.007	0.075 ± 0.020	0.033 ± 0.006	0.091 ± 0.040	0.045 ± 0.010	0.080 ± 0.037	0.040 ± 0.006	0.050 ± 0.039	0.33517	-1.14188	0.0168932	1.41234	0.00969354	-1.37628	2.59059e-05	-1.94378	0.335595	1.31256	0.372268	-1.23659	0.157759	-1.51297	0.540743	-1.2235	5.01499e-06	2.39487	3.58109e-06	3.58941	0.137139	1.37125	0.00363823	2.17851
277	1822.82	13.6601	1822.79	-0.0247	AEmA-AmEA (deN NAM)		0.087 ± 0.104	0.135 ± 0.148	0.108 ± 0.123	0.118 ± 0.110	0.145 ± 0.133	0.109 ± 0.204	0.090 ± 0.123	0.137 ± 0.220	0.956848	1.0347	0.25308	1.63087	0.196095	-1.68453	0.00957321	-2.74725	0.938021	-1.04436	0.374241	-1.60881	0.983597	1.0198	0.38921	1.64067	0.303115	1.53793	0.354255	1.42323	0.24901	-1.70604	0.0276977	2.64198
278	1824.77	18.8044	1824.75	-0.0225	AEmA-AmEA (3-4, 2anh)		0.441 ± 0.155	0.394 ± 0.074	0.436 ± 0.094	0.358 ± 0.039	0.348 ± 0.037	0.253 ± 0.141	0.359 ± 0.063	0.318 ± 0.033	0.30645	-1.21926	0.0712319	-1.29553	0.000120375	-2.14366	3.61764e-05	-1.65466	0.944792	-1.01012	0.018234	-2.03491	0.045936	-1.24046	0.0787431	1.64045	0.446545	-1.12587	0.513193	1.0721	0.0322235	-1.76842	0.000305578	1.53492
279	1830.76	16.1162	1830.76	0.0023	AEmAG-mEA (3-3, anh)		0.018 ± 0.007	0.038 ± 0.015	0.018 ± 0.005	0.027 ± 0.006	0.028 ± 0.004	0.027 ± 0.014	0.020 ± 0.009	0.039 ± 0.012	0.395999	-1.20261	0.0109824	1.5159	0.0292869	-1.59197	4.10731e-05	-2.41327	0.336611	-1.28013	0.053438	-1.8724	0.92205	1.03349	0.0266245	1.9351	0.00283905	2.06485	0.000163179	1.93982	0.185431	-1.37461	1.03492e-05	3.39727
280	1830.77	15.9825	1830.76	-0.0038	AEmG-AmEA (3-4, anh) (anh on AEmA)		0.023 ± 0.007	0.039 ± 0.018	0.021 ± 0.004	0.020 ± 0.006	0.035 ± 0.009	0.025 ± 0.009	0.025 ± 0.008	0.039 ± 0.014	0.0696043	-1.3576	0.022421	1.47535	0.00749384	-1.60731	3.49435e-05	-2.37135	0.0474035	-1.79671	0.0129886	-2.07176	0.987297	1.00908	0.00353454	2.09058	0.0301081	1.66669	0.0961168	1.25936	0.00399004	-1.83391	5.35633e-05	2.70323
281	1834.8	14.5166			unknown dimer		0.014 ± 0.008	0.022 ± 0.015	0.026 ± 0.053	0.022 ± 0.012	0.066 ± 0.008	0.021 ± 0.016	0.168 ± 0.072	0.013 ± 0.010	0.477973	1.55763	3.56035e-05	4.57636	2.6564e-05	6.82993	0.0125259	1.49244	0.859977	1.0818	0.462173	-1.39449	0.190631	-1.66416	0.679328	-1.19338	0.197471	1.58811	0.840566	1.10297	0.000273891	-4.01843	1.2794e-06	-7.157
282	1835.78	16.5008	1835.81	0.0352	AEmL-mEA		0.000 ± 0.002	0.005 ± 0.004	0.000 ± 0.003	0.010 ± 0.006	0.000 ± 0.002	0.007 ± 0.006	0.003 ± 0.003	0.004 ± 0.005	0.982164	-1.1035	0.991713	-1.05181	0.144372	17.5137	0.122676	18.4211	0.0318045	2.3921	0.803287	1.10876	0.651381	-1.29591	0.488758	-1.43685	0.056582	44.3769	0.0171351	117.141	0.0525896	51.7528	0.133224	1.95527
283	1836.77	13.7555	1836.77	0.0024	AEmN-mEA		0.015 ± 0.004	0.071 ± 0.016	0.015 ± 0.003	0.082 ± 0.045	0.019 ± 0.003	0.065 ± 0.042	0.023 ± 0.005	0.035 ± 0.030	0.116844	-1.25145	0.0732617	1.22724	0.271405	-1.15435	0.00217127	-1.41667	0.397813	1.25944	0.185533	-1.42505	0.022219	-2.04814	0.329936	-1.43724	1.85819e-09	4.64677	2.40257e-08	7.32387	0.000349807	2.657	0.00138675	2.61897
284	1842.77	15.9323	1842.76	-0.0063	(NAG-NAM)-AEmA-AmEA ami anh		0.037 ± 0.032	0.040 ± 0.047	0.023 ± 0.021	0.048 ± 0.029	0.040 ± 0.021	0.077 ± 0.043	0.026 ± 0.032	0.028 ± 0.011	0.107766	-1.94511	0.894854	1.05715	0.0310231	-2.43844	0.0140517	-2.57779	0.585596	1.29831	0.376751	1.45938	0.371427	-1.43188	0.0170947	-2.08965	0.820412	1.09866	0.00330338	2.7745	0.16647	1.51668	0.0699514	1.87098
285	1844.78	15.5976	1844.78	0.0011	AEmA-AmEA (anh)		0.028 ± 0.017	0.022 ± 0.004	0.033 ± 0.014	0.023 ± 0.008	0.036 ± 0.011	0.026 ± 0.013	0.028 ± 0.026	0.020 ± 0.015	0.956848	-1.01984	0.425612	1.23744	0.120267	-1.74394	0.0166377	-2.15802	0.59328	1.11685	0.607858	-1.11731	0.810456	-1.09373	0.946352	1.02156	0.275691	-1.28214	0.534488	-1.12566	0.0132668	-1.7727	0.55239	1.24362
286	1844.78	16.7033	1844.78	0	AEmA-AmEA (3-4, anh)		5.912 ± 1.368	5.721 ± 0.826	6.105 ± 0.941	5.053 ± 0.426	5.606 ± 0.406	4.724 ± 1.945	5.866 ± 0.936	5.505 ± 0.541	0.270407	-1.16701	0.479457	-1.07859	0.000189018	-1.76093	1.66568e-05	-1.63263	0.704662	-1.03864	0.0384476	-1.58318	0.710414	-1.03963	0.0476612	1.52284	0.756702	-1.03903	0.348472	1.08138	0.0341235	-1.52513	5.78251e-05	1.63018
287	1845.11	16.7013			unknown		0.136 ± 0.063	0.120 ± 0.038	0.140 ± 0.051	0.095 ± 0.026	0.127 ± 0.033	0.078 ± 0.058	0.106 ± 0.037	0.099 ± 0.031	0.582794	-1.16891	0.682557	-1.09897	0.000766912	-2.25125	0.000455516	-2.04851	0.535467	-1.15161	0.0665742	-2.01208	0.373419	-1.21653	0.164796	1.65394	0.548077	-1.14225	0.513193	-1.12534	0.0329563	-2.09132	0.010585	1.62009
288	1845.28	16.7033			unknown		0.117 ± 0.064	0.101 ± 0.035	0.117 ± 0.045	0.077 ± 0.017	0.106 ± 0.023	0.054 ± 0.051	0.079 ± 0.028	0.081 ± 0.024	0.546602	-1.21056	0.616658	-1.12833	0.000416839	-2.58824	7.40213e-05	-2.29387	0.449369	-1.19016	0.0665742	-2.45051	0.358469	-1.23672	0.140546	1.98147	0.529673	-1.17281	0.438422	-1.15304	0.0331707	-2.54711	0.00249329	1.78446
289	1845.44	16.7075			unknown		0.099 ± 0.047	0.084 ± 0.024	0.102 ± 0.034	0.063 ± 0.014	0.088 ± 0.020	0.053 ± 0.038	0.071 ± 0.027	0.066 ± 0.021	0.572807	-1.16893	0.518331	-1.14645	0.00047989	-2.43228	0.000254112	-2.12157	0.339315	-1.21428	0.0464351	-2.07589	0.228858	-1.2749	0.164796	1.62828	0.414484	-1.18702	0.196185	-1.23308	0.0219959	-2.14935	0.0125924	1.60723
290	1846.68	13.7299			unknown		0.008 ± 0.002	0.012 ± 0.005	0.007 ± 0.001	0.012 ± 0.001	0.014 ± 0.002	0.031 ± 0.011	0.018 ± 0.006	0.018 ± 0.002	0.0357348	-1.41828	0.000349161	1.72667	0.169473	1.28028	0.041872	-1.34866	0.535467	1.13719	0.00618308	2.00793	0.022503	1.52233	0.115434	-1.31898	0.043858	1.47599	1.60469e-07	2.38056	0.00307294	1.71642	0.00118384	1.75505
291	1846.69	13.5248			unknown		0.033 ± 0.003	0.047 ± 0.025	0.036 ± 0.002	0.054 ± 0.007	0.037 ± 0.005	0.053 ± 0.008	0.045 ± 0.006	0.033 ± 0.004	0.308279	-1.08606	0.256547	1.09647	0.011825	-1.26974	0.000831132	-1.39223	0.348014	1.24403	0.520906	-1.14975	0.0752	-1.43188	0.0445087	-1.24539	0.052718	1.43139	9.29265e-08	1.93393	0.233206	1.13542	0.0111582	1.2693
292	1846.79	12.8378			unknown		0.006 ± 0.002	0.008 ± 0.004	0.008 ± 0.004	0.009 ± 0.003	0.012 ± 0.003	0.009 ± 0.009	0.010 ± 0.006	0.010 ± 0.005	0.705938	1.13773	0.00168021	2.14028	0.959546	-1.01791	0.00895484	-2.17861	0.511803	1.19528	0.688966	-1.19564	0.501656	1.21767	0.391272	1.45589	0.108551	1.46489	0.0681008	1.53899	0.142212	-1.7469	0.0514214	1.81569
293	1846.82	14.1475			unknown		0.018 ± 0.005	0.025 ± 0.014	0.021 ± 0.006	0.024 ± 0.008	0.026 ± 0.011	0.021 ± 0.017	0.022 ± 0.007	0.022 ± 0.011	0.743519	-1.06944	0.0701387	1.39645	0.0231023	-1.48136	0.000628802	-2.06863	0.94612	1.01988	0.189851	-1.54827	0.635867	-1.14297	0.351123	1.35461	0.116846	1.37575	0.0290573	1.50053	0.117217	-1.57157	0.00584236	1.78305
294	1850.79	13.3677	1850.79	0.0005	AEmG-AmEA (3-4)		0.163 ± 0.060	0.279 ± 0.147	0.141 ± 0.030	0.136 ± 0.070	0.285 ± 0.030	0.234 ± 0.110	0.197 ± 0.065	0.327 ± 0.143	0.083878	-1.38615	0.00126592	1.71322	0.0451511	-1.44293	3.86416e-06	-2.47206	0.0942797	-1.88034	0.201596	-1.55676	0.669429	1.17391	0.0533139	1.8275	0.0513552	1.70403	0.220862	1.25618	0.0437238	-1.56516	0.00016102	2.8864
295	1852.76	16.7036	1852.78	0.0199	AEmV-AmEA (2anh)		0.041 ± 0.015	0.052 ± 0.007	0.049 ± 0.006	0.049 ± 0.004	0.046 ± 0.005	0.053 ± 0.012	0.057 ± 0.006	0.045 ± 0.004	0.986428	-1.00501	0.740911	1.09693	0.329653	-1.25106	0.000234245	-1.37233	0.668148	1.04122	0.0677916	-1.27861	0.121269	-1.14078	0.363127	1.12083	0.344609	1.25067	0.00129014	1.30874	0.334021	-1.12144	0.000615073	1.37158
296	1862.8	13.2515	1862.79	-0.0117	(NAG-NAM)-AEmA-AmEA (ami)		0.268 ± 0.272	0.216 ± 0.291	0.139 ± 0.160	0.269 ± 0.224	0.182 ± 0.052	0.465 ± 0.367	0.156 ± 0.201	0.176 ± 0.048	0.0940496	-2.32749	0.23306	-1.50302	0.0183737	-2.98906	0.0425973	-1.9887	0.580117	1.35495	0.343366	1.64717	0.64383	-1.2266	0.0648544	-2.02042	0.640543	-1.24591	0.0178321	2.53117	0.0534313	1.98708	0.048951	1.95588
297	1862.81	15.153	1862.79	-0.025	unknown		0.049 ± 0.016	0.064 ± 0.012	0.059 ± 0.022	0.067 ± 0.024	0.073 ± 0.031	0.071 ± 0.043	0.072 ± 0.021	0.080 ± 0.021	0.985397	1.0052	0.133076	1.46328	0.36523	-1.1853	0.0164532	-1.73444	0.544444	1.14259	0.506129	-1.17957	0.108274	1.26117	0.115434	1.48764	0.110583	1.30176	0.0609193	1.47969	0.317184	-1.32593	0.000587978	1.94596
298	1864.81	14.1102	1864.8	-0.0049	AEmA-AmEA (3-4)		9.864 ± 1.649	9.802 ± 0.929	10.694 ± 1.028	9.217 ± 0.661	10.345 ± 0.603	10.328 ± 2.546	11.778 ± 1.555	10.423 ± 0.955	0.313956	-1.11148	0.801833	1.02548	0.000994848	-1.4632	3.18608e-05	-1.50048	0.778191	1.02507	0.129174	-1.24048	0.450117	1.063	0.0468123	1.31862	0.904553	-1.01189	0.0773347	1.12597	0.0527549	-1.2872	9.77001e-05	1.53711
299	1865.09	14.1121			unknown		0.587 ± 0.115	0.580 ± 0.089	0.647 ± 0.114	0.537 ± 0.079	0.631 ± 0.076	0.581 ± 0.206	0.680 ± 0.122	0.616 ± 0.091	0.538492	-1.09303	0.674937	1.05131	0.00160073	-1.50637	0.00010906	-1.58366	0.944792	1.00967	0.171106	-1.30434	0.619119	1.06103	0.0842383	1.38394	0.892034	-1.01729	0.418102	1.08485	0.0580193	-1.39498	0.000398709	1.57113
300	1865.13	14.1102			unknown		0.389 ± 0.077	0.385 ± 0.069	0.429 ± 0.086	0.358 ± 0.062	0.418 ± 0.063	0.389 ± 0.144	0.457 ± 0.085	0.411 ± 0.073	0.567918	-1.09219	0.697043	1.05052	0.00247653	-1.48684	0.000323893	-1.56196	0.944039	1.01177	0.199996	-1.29533	0.632436	1.0677	0.0972934	1.38303	0.90708	-1.01476	0.448216	1.08897	0.0753522	-1.38086	0.000803801	1.56442
301	1865.3	14.1145			unknown		0.518 ± 0.107	0.512 ± 0.083	0.572 ± 0.107	0.477 ± 0.075	0.555 ± 0.075	0.513 ± 0.193	0.600 ± 0.109	0.546 ± 0.086	0.567918	-1.09149	0.710532	1.04778	0.00189928	-1.50855	0.000165892	-1.58064	0.92221	1.0142	0.188287	-1.30621	0.615528	1.06428	0.0918229	1.39018	0.90168	-1.01591	0.418102	1.08965	0.0718373	-1.3904	0.000414249	1.58038
302	1865.47	14.1154			unknown		0.324 ± 0.052	0.319 ± 0.042	0.356 ± 0.049	0.296 ± 0.031	0.345 ± 0.026	0.319 ± 0.111	0.380 ± 0.054	0.345 ± 0.041	0.419602	-1.09698	0.676604	1.04098	0.000766912	-1.48721	2.66979e-05	-1.54816	0.912971	1.01281	0.161183	-1.30523	0.443008	1.07984	0.0615611	1.40945	0.855488	-1.02038	0.299555	1.08884	0.0554285	-1.38641	0.000111056	1.57388
303	1865.83	15.7461	1865.79	-0.0408	AEmA-AmEA (3-4, deA) (deA on mDAP)		0.016 ± 0.006	0.030 ± 0.002	0.022 ± 0.004	0.035 ± 0.009	0.029 ± 0.003	0.031 ± 0.016	0.032 ± 0.008	0.023 ± 0.010	0.694183	1.08732	0.00302458	1.69853	0.513739	1.12238	0.000892545	-1.51333	0.0982348	1.28316	0.407767	-1.25259	0.171662	-1.27562	0.947365	-1.01839	0.000892998	1.78818	1.09173e-05	2.11025	0.482097	-1.1898	0.191907	1.24896
304	1872.79	14.1603	1872.81	0.0236	AEmV-AmEA (anh)		0.092 ± 0.014	0.100 ± 0.016	0.100 ± 0.014	0.102 ± 0.013	0.096 ± 0.012	0.113 ± 0.022	0.121 ± 0.012	0.105 ± 0.014	0.334417	-1.10814	0.880947	1.01694	0.00382737	-1.32471	0.000605218	-1.34714	0.348096	1.11235	0.243658	-1.16068	0.666095	1.04863	0.0997966	1.21712	0.427413	1.08394	0.00163098	1.3361	0.452027	-1.08893	0.000149442	1.50573
305	1877.67	18.8036			unknown dimer		0.010 ± 0.003	0.013 ± 0.006	0.010 ± 0.002	0.013 ± 0.002	0.009 ± 0.002	0.010 ± 0.004	0.009 ± 0.001	0.008 ± 0.001	0.308535	-1.19262	0.259486	-1.17634	0.00016267	-1.89371	0.000164391	-1.60984	0.720688	1.0746	0.0412233	-1.71083	0.011271	-1.63766	0.851192	1.04468	0.164501	1.29732	0.000144974	1.66262	0.570965	-1.12106	0.000577995	1.50015
306	1878.8	15.3924	1878.82	0.0237	AEmA-AmEA (meth, 3-4) (meth on 4-Ala)		0.012 ± 0.006	0.030 ± 0.008	0.011 ± 0.005	0.025 ± 0.008	0.012 ± 0.006	0.031 ± 0.018	0.013 ± 0.005	0.038 ± 0.014	0.288943	-1.34588	0.883302	-1.04869	0.0221031	-1.67921	0.027905	-1.60125	0.722206	-1.07581	0.464655	-1.26294	0.279487	1.29529	0.151775	1.63587	0.000306308	2.36242	1.82019e-05	2.95547	0.038046	1.96164	1.05422e-06	5.1384
307	1880.8	13.0972	1880.8	-0.0024	AEmS-AmEA (3-4)		0.020 ± 0.005	0.066 ± 0.029	0.019 ± 0.004	0.043 ± 0.018	0.034 ± 0.005	0.037 ± 0.013	0.028 ± 0.007	0.063 ± 0.031	0.109499	-1.29601	0.00100633	1.61713	0.109541	-1.25749	1.73845e-05	-2.03353	0.330138	-1.39543	0.00596598	-2.34911	0.916513	-1.05006	0.00848312	2.23712	5.45718e-05	3.22303	8.39294e-06	2.9934	0.351161	-1.17865	1.70233e-05	3.85971
308	1881.8	17.7085	1881.77	-0.0298	AEmAG-AmEA (3-4, 2anh)		0.024 ± 0.012	0.022 ± 0.005	0.024 ± 0.007	0.024 ± 0.006	0.013 ± 0.003	0.008 ± 0.004	0.019 ± 0.008	0.018 ± 0.005	0.419602	-1.22559	0.00358193	-1.9137	0.00160073	-2.19726	0.396526	-1.14817	0.348014	1.18785	0.000159881	-3.34326	0.286011	-1.22019	0.000778059	2.73995	0.56848	-1.12799	0.0870749	1.29063	0.00697361	-1.97062	0.0145394	1.59642
309	1882.76	14.5177	1882.82	0.0551	AEmA-AmEA (3-4) + H2O		0.030 ± 0.012	0.024 ± 0.004	0.029 ± 0.009	0.021 ± 0.006	0.064 ± 0.015	0.024 ± 0.007	0.024 ± 0.008	0.036 ± 0.007	0.317037	-1.26262	0.000663276	2.09293	0.00131487	-2.16017	3.27197e-07	-4.5211	0.738782	-1.05646	0.121308	-1.29812	0.001654	1.48936	0.000558819	1.93336	0.173242	-1.25139	0.787735	-1.04706	1.22706e-06	-3.39986	2.9965e-05	2.57096
310	1886.82	14.1951	1886.83	0.0103	AEmL-AmEA (anh)		0.370 ± 0.261	0.328 ± 0.276	0.374 ± 0.280	0.318 ± 0.262	0.349 ± 0.280	0.380 ± 0.312	0.465 ± 0.353	0.379 ± 0.315	0.671091	-1.19163	0.85216	-1.08319	0.29558	-1.3897	0.423469	-1.28297	0.905966	1.05751	0.756993	-1.12938	0.755064	1.15524	0.472679	1.3047	0.719974	-1.13289	0.742232	1.11234	0.636097	-1.1812	0.268169	1.41712
311	1892.83	16.6034	1892.84	0.0051	AEmV-AmEA (3-4)		0.004 ± 0.001	0.050 ± 0.033	0.004 ± 0.001	0.022 ± 0.022	0.007 ± 0.001	0.029 ± 0.013	0.004 ± 0.001	0.053 ± 0.039	0.183698	-1.31795	0.00144532	1.59439	0.00239679	-1.81961	6.81163e-06	-2.90117	0.164994	-2.08624	0.0364414	-2.28471	0.92205	1.06922	0.0339714	2.44285	1.31009e-07	12.2488	2.63986e-06	7.73801	1.92615e-05	3.36254	8.35579e-08	23.8308
312	1896.76	15.2379	1896.78	0.0121	AEmC-AmEA		0.019 ± 0.008	0.011 ± 0.004	0.018 ± 0.005	0.009 ± 0.003	0.021 ± 0.007	0.020 ± 0.010	0.014 ± 0.006	0.017 ± 0.010	0.334417	-1.2401	0.621755	1.1254	0.00076875	-2.30156	0.000199073	-2.59018	0.690583	-1.11399	0.265439	1.38172	0.193327	1.51988	0.77554	1.09999	0.041032	-1.64917	0.023308	-1.48147	0.214095	-1.34324	0.00618592	2.12112
313	1897.71	16.704			unknown		0.055 ± 0.007	0.087 ± 0.049	0.066 ± 0.006	0.090 ± 0.014	0.060 ± 0.006	0.102 ± 0.017	0.080 ± 0.011	0.070 ± 0.009	0.961862	-1.00498	0.382409	1.07246	0.0543555	-1.20221	0.00384929	-1.28932	0.642794	1.11935	0.61266	-1.12327	0.340738	-1.24295	0.371823	-1.10655	0.0243171	1.5795	1.6892e-06	1.77683	0.0130839	1.31115	0.000246005	1.52772
314	1901.83	16.2192	1901.8	-0.0277	AEmAG-AmEA (3-4, anh)		0.041 ± 0.019	0.030 ± 0.011	0.050 ± 0.009	0.032 ± 0.008	0.048 ± 0.006	0.022 ± 0.012	0.017 ± 0.006	0.023 ± 0.013	0.917498	1.02873	0.45954	1.16603	3.66966e-05	-4.23913	5.97566e-08	-4.94294	0.477756	1.17162	0.0665742	-1.77974	0.415528	-1.28919	0.365934	1.38052	0.203282	-1.35231	0.149675	-1.18739	0.00039001	-2.80636	0.0021011	2.43156
315	1901.84	15.6177	1901.8	-0.0395	AEmAG-AmEA (3-4, anh) (anh on the AEmA)		0.263 ± 0.108	0.208 ± 0.052	0.233 ± 0.043	0.225 ± 0.058	0.178 ± 0.021	0.093 ± 0.056	0.204 ± 0.063	0.209 ± 0.068	0.113821	-1.35694	0.0156137	-1.50639	0.00033349	-2.25486	0.00388068	-1.49686	0.391197	1.17586	0.00137069	-2.91389	0.99145	1.00201	0.0017967	2.91975	0.187019	-1.26809	0.0767581	1.25825	0.00197471	-2.45293	0.00361718	1.78172
316	1901.85	15.7931	1901.8	-0.0451	AEmAG-AmEA (3-4, anh) (anh on AEmAG)		0.146 ± 0.063	0.133 ± 0.032	0.167 ± 0.039	0.182 ± 0.046	0.099 ± 0.012	0.060 ± 0.036	0.141 ± 0.048	0.138 ± 0.042	0.820067	-1.05623	0.0180752	-1.51008	0.00477558	-1.81025	0.168576	-1.19878	0.0376585	1.49166	0.00153539	-2.88595	0.877768	1.03688	0.00150719	2.9924	0.58681	-1.10894	0.0186654	1.42076	0.00762245	-2.11932	0.00594659	1.69263
317	1902.77	14.0431	1902.78	0.0127	AEmAG-AmEA (anh, deA)		0.110 ± 0.079	0.117 ± 0.074	0.129 ± 0.086	0.132 ± 0.079	0.125 ± 0.080	0.124 ± 0.095	0.129 ± 0.088	0.145 ± 0.089	0.956848	-1.02576	0.795487	1.10708	0.182549	-1.49356	0.0701717	-1.65349	0.581405	1.2278	0.528462	-1.24104	0.563958	1.23648	0.214799	1.53453	0.858664	1.05908	0.31703	1.33383	0.402644	-1.29729	0.0247417	1.95587
318	1902.78	14.2129	1902.78	0.0007	AEmAG-AmEA (anh, deA)		0.117 ± 0.049	0.121 ± 0.054	0.124 ± 0.046	0.109 ± 0.048	0.115 ± 0.050	0.142 ± 0.057	0.157 ± 0.076	0.148 ± 0.087	0.61916	-1.13379	0.880947	-1.04261	0.227223	-1.29874	0.287377	-1.24566	0.944947	-1.0201	0.640336	-1.11677	0.505536	1.2146	0.223234	1.35643	0.893644	1.03154	0.470967	1.1465	0.874287	-1.03838	0.0419129	1.6272
319	1906.85	18.1822	1906.85	0.0023	AEmL-AmEA (3-4)		0.009 ± 0.003	0.046 ± 0.033	0.009 ± 0.002	0.021 ± 0.026	0.012 ± 0.002	0.023 ± 0.012	0.008 ± 0.002	0.055 ± 0.046	0.20534	-1.28539	0.145332	1.25395	0.000232249	-2.13125	3.27197e-07	-2.67247	0.246459	-2.02243	0.026661	-2.65014	0.780876	1.19548	0.0170947	3.16818	0.000136406	4.94498	0.00174504	3.14286	0.0847635	1.48805	2.7798e-06	12.5991
320	1907.81	12.7232	1907.81	-0.0007	AEmN-AmEA (3-4)		0.055 ± 0.018	0.005 ± 0.003	0.045 ± 0.009	0.007 ± 0.001	0.110 ± 0.013	0.006 ± 0.003	0.071 ± 0.026	0.001 ± 0.001	0.0282601	-1.47104	0.000110699	1.96211	0.107092	-1.34803	6.01235e-06	-2.64498	0.302212	1.51241	0.792878	-1.11693	0.256902	-5.08825	0.252747	-4.55556	4.2997e-07	-11.0531	1.78142e-10	-4.9681	1.13729e-10	-24.2233	0.00365675	-41.7209
321	1910.83	15.0666	1910.8	-0.0282	AEmAH-mEA (anh)		0.000 ± 0.001	0.007 ± 0.005	0.000 ± 0.001	0.001 ± 0.005	0.000 ± 0.001	0.002 ± 0.001	0.000 ± 0.001	0.007 ± 0.005	0.744005	2.36505	0.0822455	70.6917	0.0882384	42.3872	0.853239	-1.66776	0.336611	-5.67693	0.00379228	-4.13737	0.963683	1.03614	0.00232722	4.28688	2.40908e-07	21854.1	0.00112776	1627.72	0.0331707	74.7206	0.00215165	534.214
322	1915.82	16.838	1915.82	-0.0001	AEmAA-AmEA (3-4, anh) (anh on AEmA)		0.049 ± 0.013	0.033 ± 0.006	0.061 ± 0.008	0.035 ± 0.010	0.097 ± 0.009	0.057 ± 0.024	0.036 ± 0.011	0.037 ± 0.009	0.874879	1.02543	3.4839e-05	1.92937	0.000100661	-2.36603	2.6391e-08	-4.56495	0.348014	1.17483	0.199709	1.33579	0.499108	1.12186	0.44646	-1.19069	0.00520083	-1.50318	0.0269295	-1.31203	0.000551266	-2.17115	0.00214857	1.76582
323	1915.84	17.0589	1915.82	-0.0283	AEmAA-AmEA (3-4, anh) (anh on AEmAA)		0.025 ± 0.009	0.016 ± 0.002	0.042 ± 0.011	0.024 ± 0.005	0.026 ± 0.003	0.018 ± 0.009	0.022 ± 0.007	0.023 ± 0.004	0.117497	1.37214	0.951241	1.01239	0.000752113	-2.03145	3.19612e-05	-2.05661	0.00230242	1.59605	0.574522	-1.15204	0.005595	1.43164	0.0476612	1.6493	0.00462636	-1.57938	0.0342181	-1.35781	0.00933432	-1.84204	0.000576056	1.84142
324	1917.73	14.2071			unknown dimer		0.054 ± 0.009	0.093 ± 0.064	0.063 ± 0.010	0.100 ± 0.020	0.060 ± 0.008	0.121 ± 0.031	0.084 ± 0.018	0.072 ± 0.012	0.876144	-1.02042	0.312877	1.09866	0.326756	-1.11846	0.0399987	-1.22881	0.59328	1.16983	0.973438	-1.00805	0.334537	-1.28946	0.0972934	-1.27916	0.0195371	1.72987	1.6892e-06	2.06496	0.00268026	1.56195	0.00168107	1.50046
325	1917.79	6.6899			unknown		0.028 ± 0.017	0.022 ± 0.014	0.017 ± 0.008	0.023 ± 0.006	0.022 ± 0.012	0.030 ± 0.042	0.009 ± 0.020	0.019 ± 0.007	0.027176	-1.92886	0.418739	-1.27822	0.00183402	-5.60514	0.00590457	-4.38513	0.59935	1.16301	0.910444	1.05377	0.632436	-1.16049	0.642308	-1.22289	0.361959	-1.28278	0.00747118	1.74878	0.916175	1.05002	0.00902756	3.76525
326	1921.83	13.6547	1921.83	-0.0015	AEmAG-AmEA (3-4)		0.169 ± 0.058	0.091 ± 0.023	0.224 ± 0.047	0.119 ± 0.024	0.166 ± 0.023	0.080 ± 0.036	0.085 ± 0.025	0.080 ± 0.032	0.633689	1.10073	0.8271	-1.04086	1.16356e-05	-3.49286	1.18399e-07	-3.35576	0.0474035	1.41581	0.114542	-1.48712	0.586458	-1.1472	0.368625	1.29631	0.0010068	-1.86123	0.00465365	-1.44702	0.000154285	-2.65923	0.0176341	1.63585
327	1921.86	13.2645	1921.83	-0.0361	AEmAG-AmEA (3-4)		0.703 ± 0.279	0.570 ± 0.135	0.746 ± 0.143	0.778 ± 0.186	0.596 ± 0.051	0.364 ± 0.184	0.618 ± 0.200	0.629 ± 0.176	0.540507	-1.13498	0.218239	-1.20659	0.001203	-1.98779	0.000845811	-1.64744	0.0309251	1.48831	0.0102474	-2.0448	0.615528	1.10224	0.0050056	2.25385	0.211212	-1.23958	0.0174476	1.36272	0.00273668	-2.1007	0.00295644	1.76754
328	1921.88	12.5735	1921.83	-0.0529	AEmAG-AmEA (3-3)		0.004 ± 0.006	0.006 ± 0.007	0.002 ± 0.007	0.009 ± 0.009	0.007 ± 0.005	0.004 ± 0.007	0.001 ± 0.006	0.007 ± 0.009	0.698315	-2.12962	0.28255	1.76275	0.133176	-7.89673	0.0426132	-13.92	0.59935	1.48295	0.243658	-2.28856	0.92205	1.10091	0.145454	2.5195	0.529673	1.542	0.261061	4.86979	0.0495454	-2.6162	0.051917	13.4055
329	1924.84	16.4614	1924.81	-0.0282	AEmM-AmEA (3-4)		0.001 ± 0.003	0.017 ± 0.014	0.001 ± 0.002	0.008 ± 0.009	0.006 ± 0.001	0.007 ± 0.003	0.001 ± 0.002	0.006 ± 0.021	0.990568	1.02195	0.218239	5.63793	0.820049	-1.53213	0.0802267	-8.63802	0.27454	-2.02439	0.0114262	-3.34259	0.615528	-2.78683	0.916064	1.19942	0.0397661	17.6457	0.102537	8.52928	0.783559	-1.06798	0.235499	9.70114
330	1930.82	12.337	1930.83	0.0059	AEmH-AmEA (3-4)		0.002 ± 0.001	0.024 ± 0.022	0.002 ± 0.001	0.010 ± 0.018	0.005 ± 0.001	0.009 ± 0.004	0.003 ± 0.001	0.025 ± 0.026	0.33517	-1.37351	0.000736527	2.4509	0.887483	-1.03376	2.27658e-06	-2.53364	0.263788	-2.3371	0.0121269	-3.6551	0.990576	1.01328	0.0178919	3.70364	1.13866e-05	13.0861	0.000132987	7.69069	0.0808028	1.46078	1.7686e-05	13.7075
331	1932.76	13.7459	1932.75	-0.0139	4x(NAG-NAM)		0.022 ± 0.035	0.009 ± 0.010	0.012 ± 0.011	0.000 ± 0.013	0.013 ± 0.006	0.003 ± 0.083	0.012 ± 0.018	0.000 ± 0.004	0.205606	-2.11307	0.242149	-1.73595	0.0546827	-3.17667	0.173925	-1.82993	0.244912	-30.6828	0.56199	-4.34346	0.078334	-58.0207	0.42225	-13.3582	0.0571177	-2.54913	0.0909473	-37.0145	0.400304	-6.37807	0.0560123	-46.5588
332	1934.82	15.2114	1934.86	0.0375	AQmAA-AmEA		0.044 ± 0.031	0.017 ± 0.009	0.078 ± 0.042	0.053 ± 0.020	0.039 ± 0.008	0.058 ± 0.018	0.070 ± 0.008	0.031 ± 0.003	0.30645	1.4677	0.566602	-1.17014	0.69384	-1.09795	0.489296	1.06576	0.000307189	3.48708	0.000443241	2.66759	0.006367	1.87191	0.0164688	-1.42506	0.00238378	-2.65267	0.659252	-1.1165	0.261098	1.17672	0.00545734	-1.29067
333	1935.84	14.397	1935.84	0.0004	AEmAA-AmEA (3-4)		0.262 ± 0.090	0.178 ± 0.036	0.368 ± 0.080	0.225 ± 0.071	0.382 ± 0.044	0.267 ± 0.114	0.201 ± 0.081	0.232 ± 0.055	0.419602	1.16713	0.019535	1.42794	0.000522865	-2.27776	1.79056e-06	-3.2525	0.0959481	1.37528	0.569103	1.14585	0.080808	1.30281	0.585064	1.13698	0.0189648	-1.47869	0.109017	-1.25489	0.00475701	-1.84272	0.000942197	2.00683
334	1940.83	19.1137	1940.84	0.0014	AEmF-AmEA (3-4)		0.012 ± 0.005	0.031 ± 0.020	0.009 ± 0.003	0.014 ± 0.014	0.023 ± 0.005	0.017 ± 0.009	0.013 ± 0.005	0.035 ± 0.026	0.0282601	-1.70284	0.00373458	1.84125	0.0333284	-1.56471	4.4846e-06	-2.88101	0.161238	-2.0857	0.0362433	-2.34387	0.810612	1.14312	0.0241159	2.67932	0.00644297	2.56369	0.0179637	2.09308	0.0389539	-1.68338	0.000225308	4.58552
335	1943.84	18.774	1943.85	0.0067	AEmAV-AmEA (3-4, anh) (anh on AEmA)		0.001 ± 0.001	0.016 ± 0.007	0.002 ± 0.001	0.020 ± 0.010	0.001 ± 0.000	0.006 ± 0.003	0.002 ± 0.001	0.026 ± 0.015	0.654602	1.25131	0.930902	1.04294	0.709628	-1.13775	0.299724	-1.18661	0.315207	1.39913	0.000792491	-3.48571	0.152466	1.64892	6.54467e-05	5.74766	1.34682e-06	13.6798	4.44691e-09	15.2958	5.20797e-05	3.76295	2.02852e-09	25.6641
336	1951.83	13.572	1951.84	0.0025	AEmAS-AmEA		0.014 ± 0.004	0.012 ± 0.006	0.017 ± 0.004	0.014 ± 0.008	0.011 ± 0.002	0.009 ± 0.003	0.006 ± 0.002	0.010 ± 0.006	0.874879	1.0327	0.0288712	-1.35015	1.11355e-06	-4.04605	1.18399e-07	-2.99673	0.497003	1.27984	0.0631938	-1.76136	0.730328	-1.15821	0.206403	1.52076	0.43554	-1.20951	0.914713	1.02464	0.019597	-1.57789	0.000802119	2.88823
337	1957.86	20.6971	1957.86	0.0063	AEmAL-AmEA (anh, 3-4) anh on AEmA		0.010 ± 0.004	0.032 ± 0.016	0.015 ± 0.005	0.042 ± 0.027	0.007 ± 0.001	0.010 ± 0.005	0.015 ± 0.002	0.077 ± 0.048	0.308793	1.30103	0.0822455	-1.37755	0.549669	-1.11084	0.0275354	1.2401	0.340121	1.44422	0.000461648	-3.97465	0.02756	2.42558	6.52474e-06	9.64082	0.000229746	3.28876	2.47852e-05	3.65072	0.571872	1.13983	5.24239e-07	8.86131
338	1957.86	20.2685	1957.86	0.0012	AEmAL-AmEA (anh)		0.002 ± 0.001	0.014 ± 0.005	0.002 ± 0.001	0.016 ± 0.008	0.001 ± 0.000	0.004 ± 0.002	0.002 ± 0.000	0.023 ± 0.012	0.834913	-1.06494	0.00631055	-1.81388	0.0175022	-1.59694	0.289307	1.13585	0.429205	1.25456	9.19358e-05	-4.29146	0.131056	1.59394	1.37818e-05	6.84036	8.2013e-08	7.06705	1.43343e-08	9.44178	0.000178844	2.98705	2.02852e-09	17.9888
339	1958.82	15.7988	1958.82	0.0013	AEmAN-AmEA (3-4, anh) (anh on AEmA)		0.036 ± 0.015	0.000 ± 0.000	0.049 ± 0.013	0.000 ± 0.000	0.024 ± 0.005	0.000 ± 0.000	0.026 ± 0.006	0.000 ± 0.000	0.659659	1.11657	0.0314881	-1.51452	0.000132908	-2.47047	0.00162652	-1.63119	0.232516	1.08929	0.234419	-1.09636	0.103026	1.08262	0.0178919	1.18695	1.68995e-23	-310855	1.77912e-24	-318641	1.62285e-25	-225028	8.35921e-25	-116225
340	1963.88	16.5396	1963.87	-0.0062	AEmAV-AmEA (3-4)		0.011 ± 0.005	0.124 ± 0.036	0.017 ± 0.005	0.172 ± 0.071	0.008 ± 0.002	0.051 ± 0.023	0.015 ± 0.006	0.230 ± 0.115	0.265054	1.30931	0.103187	-1.36616	0.221434	-1.28647	0.707483	1.06195	0.0942797	1.51748	0.000193112	-3.16389	0.030705	1.85277	1.58594e-05	5.86196	7.58315e-10	11.1755	2.37046e-10	12.9524	1.44204e-06	4.82555	1.10803e-09	26.637
341	1972.84	16.8632	1972.87	0.0307	AEmAK-AmEA (3-4, anh) (anh on AEmAK)		0.024 ± 0.009	0.002 ± 0.004	0.027 ± 0.008	0.007 ± 0.007	0.017 ± 0.003	0.002 ± 0.001	0.015 ± 0.005	0.013 ± 0.011	0.808669	-1.06426	0.0411326	-1.42707	0.000100661	-2.72506	0.000189214	-1.90954	0.483888	3.58196	0.910444	-1.21364	0.276447	6.42723	6.83786e-05	7.80033	0.0886318	-11.3762	0.00143518	-2.98421	3.47829e-09	-9.67474	0.208654	1.53958
342	1972.89	15.2733	1972.87	-0.0125	AEmAK-AmEA (anh) (anh on AEmA)		0.024 ± 0.011	0.025 ± 0.012	0.030 ± 0.007	0.027 ± 0.017	0.021 ± 0.004	0.010 ± 0.004	0.020 ± 0.007	0.028 ± 0.018	0.874879	1.04389	0.418739	-1.17229	0.0017321	-2.10437	0.000837431	-1.79509	0.638213	1.18294	0.000617865	-3.22612	0.769233	1.14851	0.000938573	3.70522	0.90708	1.03314	0.46909	1.17075	4.93421e-05	-2.66372	0.00495454	2.49697
343	1977.88	18.167	1977.89	0.0074	AEmAL-AmEA (3-4)		0.016 ± 0.011	0.108 ± 0.041	0.021 ± 0.006	0.146 ± 0.079	0.008 ± 0.001	0.034 ± 0.018	0.020 ± 0.006	0.235 ± 0.126	0.709317	1.12165	0.00425517	-1.97823	0.155839	-1.38239	0.00561688	1.43103	0.237131	1.47091	0.000144417	-4.17271	0.020493	2.16819	3.50299e-06	9.04724	5.93606e-07	6.78568	1.43343e-08	8.89862	7.00394e-05	3.21701	2.03849e-09	20.3386
344	1977.89	18.6193	1977.89	-0.002	AEmAL-AmEA (3-4)		0.078 ± 0.034	0.250 ± 0.119	0.151 ± 0.048	0.374 ± 0.276	0.048 ± 0.006	0.071 ± 0.038	0.151 ± 0.046	0.788 ± 0.479	0.0484346	1.60429	0.00512318	-1.66784	0.589706	1.1071	0.000103138	1.84646	0.236202	1.62651	0.000189108	-4.62924	0.005595	3.14696	1.04637e-06	14.568	0.000171451	3.1909	0.000136506	3.2351	0.561307	1.14963	7.19734e-07	9.07024
345	1978.85	13.2203	1978.85	-0.003	AEmAN-AmEA (3-4)		0.205 ± 0.093	0.014 ± 0.019	0.310 ± 0.087	0.029 ± 0.030	0.145 ± 0.017	0.019 ± 0.013	0.155 ± 0.050	0.021 ± 0.017	0.33517	1.25695	0.0397018	-1.44632	0.00054416	-2.29969	0.00226218	-1.59003	0.232516	2.2355	0.962695	1.01982	0.491005	1.46762	0.42225	1.4391	3.5935e-07	-14.669	2.89642e-05	-8.24792	3.06997e-07	-9.94515	0.000305578	-4.34626
346	1981.83	15.4074	1981.84	0.0049	AEmAH-AmEA (anh)		0.003 ± 0.001	0.014 ± 0.008	0.004 ± 0.001	0.014 ± 0.014	0.001 ± 0.000	0.003 ± 0.002	0.003 ± 0.001	0.016 ± 0.012	0.569434	1.18012	0.00296916	-2.0327	0.00372586	-1.93148	0.732829	1.05241	0.881402	1.07927	9.19358e-05	-6.61216	0.792085	1.15494	6.54467e-05	7.63665	6.42065e-05	4.76091	8.66165e-05	4.35406	0.124116	1.46359	1.61574e-06	10.6204
347	1992.83	14.4926	1992.9	0.0659	AEmAK-AmEA (3-4)		0.156 ± 0.058	0.013 ± 0.005	0.168 ± 0.039	0.016 ± 0.006	0.137 ± 0.020	0.016 ± 0.013	0.101 ± 0.039	0.011 ± 0.003	0.591743	-1.12147	0.320332	-1.16709	0.000122637	-2.70876	3.83693e-05	-2.32095	0.301024	1.36951	0.848513	-1.06759	0.405132	-1.23129	0.621363	-1.15333	1.70689e-09	-12.0366	3.29798e-09	-7.83702	1.68643e-08	-11.0105	8.35579e-08	-5.47137
348	1992.9	12.7135	1992.9	0.002	AEmAK-AmEA (3-4)		0.119 ± 0.051	0.178 ± 0.051	0.146 ± 0.047	0.210 ± 0.075	0.113 ± 0.030	0.089 ± 0.043	0.093 ± 0.041	0.197 ± 0.066	0.931105	1.02504	0.765736	-1.07265	0.00119997	-2.21649	0.000787519	-2.06637	0.296652	1.28463	0.00120175	-2.62119	0.665284	1.10614	0.000614057	2.89941	0.0445663	1.49683	0.00229464	1.8759	0.0457544	-1.63256	7.45295e-06	3.66985
349	1995.84	16.8748	1995.85	0.0009	AEmAM-AmEA (3-4)		0.021 ± 0.010	0.020 ± 0.014	0.027 ± 0.010	0.024 ± 0.024	0.016 ± 0.003	0.008 ± 0.002	0.014 ± 0.009	0.040 ± 0.038	0.931105	1.02508	0.101341	-1.34877	0.001203	-2.65993	0.00526808	-1.97211	0.601625	1.32147	0.00351186	-3.38094	0.272909	2.02355	0.000627804	6.84149	0.803406	-1.10063	0.606464	1.17127	1.96227e-06	-2.75893	0.00295644	4.89036
350	2000.87	15.6814	2000.88	0.0076	AEmAR-AmEA (anh)		0.008 ± 0.004	0.010 ± 0.006	0.010 ± 0.004	0.009 ± 0.009	0.007 ± 0.002	0.002 ± 0.002	0.006 ± 0.002	0.010 ± 0.007	0.96481	-1.01478	0.307364	-1.2473	0.000413364	-2.60414	0.000385935	-2.08782	0.912971	-1.05991	0.000364031	-5.532	0.927112	-1.05661	0.00106665	5.23562	0.529673	1.23192	0.606464	1.17946	0.000178039	-3.60021	0.00364506	3.03622
351	2001.86	12.8465	2001.86	0.0006	AEmAH-AmEA 3-4		0.020 ± 0.010	0.085 ± 0.048	0.030 ± 0.011	0.079 ± 0.095	0.011 ± 0.003	0.018 ± 0.009	0.017 ± 0.009	0.105 ± 0.082	0.410344	1.27755	0.0110727	-1.78146	0.00666355	-2.02249	0.515514	-1.13529	0.978399	1.01406	9.75349e-05	-6.23264	0.696306	1.23646	0.00014566	7.70642	8.65659e-05	4.31479	0.00158084	3.42488	0.413662	1.23329	8.73983e-06	10.7901
352	2011.84	13.7259	2011.87	0.0375	AEmAF-AmEA (3-4)		0.007 ± 0.001	0.010 ± 0.003	0.016 ± 0.005	0.019 ± 0.011	0.006 ± 0.001	0.004 ± 0.002	0.009 ± 0.002	0.016 ± 0.005	0.00418012	1.77441	0.011181	-1.37695	0.00244543	-1.49908	0.466829	-1.0887	0.0129096	2.0473	0.000154786	-3.16475	0.022219	1.60999	3.83694e-06	5.09523	0.0501165	1.32332	0.0522086	1.52684	0.0153194	-1.73683	2.06362e-06	3.19384
353	2011.87	19.8269	2011.87	0.0038	AEmAF-AmEA		0.048 ± 0.024	0.047 ± 0.024	0.093 ± 0.032	0.070 ± 0.056	0.024 ± 0.003	0.011 ± 0.006	0.058 ± 0.018	0.092 ± 0.058	0.0765894	1.59627	0.000756387	-2.04926	0.0667872	-1.44462	0.00895484	1.41855	0.271243	1.61328	9.19358e-05	-5.5152	0.093291	1.95063	3.83694e-06	10.7581	0.922071	-1.02895	0.956184	-1.0181	0.000234548	-2.76923	0.00214857	2.73862
354	2016.86	15.6593	2016.86	0.0046	AEmA-m-AmEA (anh)		0.008 ± 0.004	0.005 ± 0.001	0.006 ± 0.002	0.006 ± 0.001	0.003 ± 0.001	0.001 ± 0.001	0.012 ± 0.006	0.005 ± 0.002	0.180852	-1.4648	4.58962e-05	-2.91315	0.623413	-1.12328	8.40357e-05	2.59343	0.0908935	1.29475	7.29911e-06	-7.26513	0.935072	1.01641	2.88771e-06	7.38437	0.0275739	-1.51042	0.221628	1.25565	0.000112657	-3.76684	0.16315	-1.32294
355	2020.89	16.8079	2020.91	0.0135	AEmAR-AmEA		0.021 ± 0.007	0.000 ± 0.000	0.015 ± 0.004	0.000 ± 0.000	0.020 ± 0.004	0.000 ± 0.001	0.014 ± 0.005	0.000 ± 0.001	0.00815519	-1.68227	0.6411	-1.07969	0.000100661	-2.55469	2.32987e-05	-2.36613	0.638815	2.83117	0.0321917	130.944	0.028739	170.973	0.917255	1.3057	7.93477e-09	-68576.1	1.91579e-06	-14398.3	0.00119036	-485.051	0.00545734	-157.003
356	2020.92	13.2134	2020.91	-0.0122	AEmAR-AmEA (3-4)		0.044 ± 0.020	0.047 ± 0.028	0.059 ± 0.016	0.045 ± 0.044	0.035 ± 0.005	0.015 ± 0.007	0.031 ± 0.013	0.049 ± 0.039	0.66895	1.11614	0.170475	-1.26965	0.000461023	-2.45968	0.000395745	-1.93729	0.935269	1.04642	0.000617865	-4.04885	0.94736	1.04247	0.00250765	4.22079	0.860086	1.06069	0.986817	-1.00559	1.91865e-05	-3.00649	0.0115102	2.71976
357	2022.88	14.3169	2022.87	-0.0064	AEmAAS-AmEA		0.058 ± 0.023	0.000 ± 0.000	0.060 ± 0.015	0.000 ± 0.002	0.052 ± 0.008	0.000 ± 0.000	0.037 ± 0.017	0.000 ± 0.001	0.510616	-1.15732	0.45954	-1.13202	0.000181823	-2.74112	5.93818e-05	-2.42145	0.585596	5.39605	0.660092	-2.47082	0.881748	1.59597	0.542309	3.94336	1.40969e-07	-78992.1	6.41275e-05	-12649	9.47171e-09	-172414	1.48196e-05	-18056.4
358	2027.86	17.0505	2027.87	0.0093	AEmAY-AmEA (3-4)		0.007 ± 0.002	0.014 ± 0.006	0.010 ± 0.003	0.023 ± 0.012	0.003 ± 0.001	0.004 ± 0.002	0.007 ± 0.002	0.028 ± 0.014	0.282425	1.28492	0.000560521	-2.01727	0.0090949	-1.57993	0.0701717	1.27681	0.0836763	1.78615	6.24634e-05	-4.17701	0.039333	1.95597	7.98308e-07	8.17012	0.00259281	2.13664	5.47968e-05	2.97012	0.882653	1.03188	4.8313e-07	6.60287
359	2031.81	18.6133			unknown dimer		0.003 ± 0.001	0.009 ± 0.002	0.005 ± 0.002	0.015 ± 0.007	0.002 ± 0.000	0.003 ± 0.001	0.005 ± 0.002	0.021 ± 0.010	0.156775	1.40409	0.022421	-1.46424	0.519261	1.12511	0.00326415	1.64744	0.0235017	1.69366	1.23946e-05	-3.78206	0.003243	2.276	7.98308e-07	8.60798	1.37667e-07	3.49257	2.5522e-06	4.21286	0.138503	1.35216	4.63214e-07	7.06515
360	2036.89	13.0175	2036.89	0.0037	AEmA-mA-mEA		0.041 ± 0.024	0.023 ± 0.007	0.034 ± 0.010	0.024 ± 0.006	0.017 ± 0.004	0.008 ± 0.009	0.077 ± 0.032	0.028 ± 0.010	0.151587	-1.47348	0.00066622	-2.53877	0.820049	1.06046	4.60967e-05	2.69227	0.449369	1.16253	0.000461648	-3.51524	0.296917	1.24771	8.86934e-05	4.386	0.0131847	-1.82283	0.683099	-1.06414	0.00272119	-2.52393	0.0329902	-1.54927
361	2057.93	15.7279			unknown dimer		0.008 ± 0.002	0.007 ± 0.002	0.009 ± 0.002	0.006 ± 0.001	0.009 ± 0.002	0.003 ± 0.002	0.009 ± 0.009	0.007 ± 0.001	0.591743	-1.10788	0.992342	1.00127	0.189073	-1.53905	0.159261	-1.541	0.814808	-1.04082	0.000785383	-2.80978	0.838724	-1.04001	0.000627804	2.70168	0.253516	-1.19967	0.312609	-1.12705	5.19391e-05	-3.37508	0.489718	1.23354
362	2067.87	17.9928	2067.87	0.0053	AEmA-mA-AmEA (2anh)		0.011 ± 0.006	0.007 ± 0.001	0.008 ± 0.003	0.007 ± 0.001	0.003 ± 0.001	0.002 ± 0.001	0.007 ± 0.002	0.005 ± 0.001	0.0708253	-1.5886	1.00626e-05	-3.68027	0.000144456	-2.70149	0.0217268	1.36231	0.657092	-1.05504	4.72487e-06	-6.03966	0.003427	-1.56992	2.13522e-05	3.8471	0.0463671	-1.48935	0.942976	1.01099	0.00079133	-2.44416	0.270603	1.15538
363	2077.96	13.5369	2077.96	0.0058	AEmKR-AmEA (3-4)		0.037 ± 0.009	0.027 ± 0.006	0.058 ± 0.020	0.043 ± 0.010	0.043 ± 0.010	0.023 ± 0.011	0.060 ± 0.031	0.030 ± 0.005	0.242739	1.28098	0.41664	1.12526	0.661232	-1.09429	0.283674	-1.23137	0.00159212	1.74722	0.0666867	-1.52604	0.411395	1.12196	0.0178919	1.71216	0.0176734	-1.38956	0.918297	-1.01876	0.000483328	-2.38615	0.50058	-1.13179
364	2087.9	16.6381	2087.9	0.0045	AEmA-mA-AmEA (anh)		0.035 ± 0.015	0.031 ± 0.007	0.025 ± 0.005	0.022 ± 0.009	0.013 ± 0.001	0.012 ± 0.006	0.022 ± 0.004	0.013 ± 0.001	0.00798699	-1.72706	6.9951e-06	-2.80222	2.92917e-05	-2.84659	0.87504	-1.01583	0.263788	-1.30662	0.000162548	-3.43571	7.78e-07	-2.36275	0.142047	1.45412	0.3892	-1.1608	0.445628	1.13868	0.138503	-1.42322	0.69162	1.03789
365	2087.92	16.2425	2087.9	-0.015	AEmA-mA-AmEA anh		0.067 ± 0.031	0.053 ± 0.005	0.061 ± 0.015	0.048 ± 0.003	0.029 ± 0.003	0.015 ± 0.008	0.056 ± 0.018	0.041 ± 0.002	0.247273	-1.31509	9.96225e-05	-2.32913	0.00130781	-2.08738	0.405055	1.11581	0.94612	-1.0063	1.23946e-05	-4.54102	0.001564	-1.28657	2.60215e-05	3.52956	0.152313	-1.26915	0.81446	1.02971	0.000535347	-2.47442	0.065353	1.27837
366	2087.92	15.9791	2087.9	-0.0172	AEmA-mA-AmEA (anh)		0.065 ± 0.036	0.047 ± 0.006	0.052 ± 0.011	0.039 ± 0.004	0.030 ± 0.014	0.014 ± 0.006	0.082 ± 0.027	0.053 ± 0.005	0.083878	-1.51567	0.00277335	-2.23574	0.126851	-1.40067	0.0139686	1.5962	0.330138	-1.11019	4.72487e-06	-4.40453	0.152192	1.12287	4.30572e-07	4.94571	0.0832672	-1.39991	0.822119	-1.0254	0.000284199	-2.7579	0.366967	1.12348
367	2107.92	14.2458	2107.93	0.0024	AEmA-AmEA-mA		0.039 ± 0.017	0.034 ± 0.007	0.031 ± 0.004	0.026 ± 0.005	0.022 ± 0.004	0.018 ± 0.007	0.028 ± 0.004	0.020 ± 0.003	0.0358318	-1.48099	0.00220319	-1.80617	0.000101649	-2.37715	0.00803431	-1.31613	0.241032	-1.19808	0.000427498	-2.51042	0.000263	-1.70123	0.0787431	1.47565	0.427413	-1.14857	0.443304	1.07624	0.0268042	-1.59641	0.0556851	1.21656
368	2107.95	13.6562	2107.93	-0.0198	AEmA-mA-AmEA		0.438 ± 0.216	0.339 ± 0.053	0.404 ± 0.087	0.280 ± 0.027	0.231 ± 0.025	0.115 ± 0.047	0.634 ± 0.215	0.406 ± 0.036	0.246629	-1.30747	0.00123817	-1.94054	0.365484	-1.20774	0.0023955	1.60675	0.348014	-1.11007	1.23946e-05	-3.85552	0.049057	1.19839	5.69467e-07	4.62043	0.141805	-1.30119	0.343355	-1.10474	7.58154e-05	-2.58525	0.438667	1.11232
369	2144.96	15.4966	2144.92	-0.036	AEmAG-mA-AmEA (anh) (anh on AEmA)		0.056 ± 0.023	0.048 ± 0.015	0.060 ± 0.022	0.047 ± 0.007	0.047 ± 0.010	0.024 ± 0.012	0.045 ± 0.016	0.043 ± 0.011	0.623075	-1.1401	0.269891	-1.21658	0.000495627	-2.21378	0.000948155	-1.81968	0.68337	1.07359	0.00215368	-2.6253	0.6287	-1.10686	0.00329193	2.37184	0.361959	-1.19268	0.880704	1.02626	0.000800266	-2.57373	0.00477446	1.67694
370	2145	15.7323	2144.92	-0.0748	AEmAG-mA-AmEA (anh)		0.017 ± 0.007	0.021 ± 0.007	0.025 ± 0.008	0.024 ± 0.003	0.014 ± 0.004	0.010 ± 0.006	0.018 ± 0.006	0.022 ± 0.005	0.439381	1.21528	0.320332	-1.21096	0.0210968	-1.6173	0.0812571	-1.33556	0.263788	1.26388	0.00770134	-2.59455	0.780876	1.06515	0.00279503	2.7636	0.37437	1.2054	0.137166	1.2536	0.0554872	-1.77747	0.000317067	2.07651
371	2165	13.3701	2164.95	-0.0474	AEmAG-mA-AmEA		0.125 ± 0.051	0.131 ± 0.048	0.162 ± 0.059	0.160 ± 0.016	0.131 ± 0.028	0.084 ± 0.048	0.126 ± 0.040	0.137 ± 0.030	0.805524	1.07466	0.905137	1.02699	0.0068336	-1.73103	0.00110879	-1.77776	0.178371	1.33007	0.0256435	-2.0408	0.85077	1.04645	0.00995345	2.13559	0.848717	1.0448	0.112941	1.29311	0.0107641	-2.00602	0.000657047	1.89259
372	2176.94	15.8649			unknown monomer + (NAG-NAM)		0.011 ± 0.005	0.005 ± 0.001	0.027 ± 0.010	0.013 ± 0.003	0.009 ± 0.002	0.007 ± 0.004	0.029 ± 0.011	0.009 ± 0.002	0.0117608	1.9549	0.21402	-1.2929	0.131082	1.44866	0.00268434	1.87296	1.16176e-05	2.87208	0.495753	1.1962	0.000445	1.84737	0.0800062	1.54436	0.000271242	-2.3898	0.00615546	-1.62663	0.0623034	-1.54523	0.00312777	-1.87402
373	2216.94	15.9747	2216.94	0.0063	AEmA-AmEA-AEm (ami, anh)		0.014 ± 0.005	0.005 ± 0.003	0.033 ± 0.006	0.019 ± 0.004	0.006 ± 0.001	0.003 ± 0.002	0.011 ± 0.004	0.002 ± 0.004	0.00393954	1.95029	5.40988e-05	-2.30412	0.000500404	-2.15818	0.659116	1.06762	2.25561e-05	3.748	0.0223875	-2.12923	0.532436	-3.0198	0.8385	-1.41826	0.000268064	-2.59467	0.0191376	-1.35015	0.00141759	-2.39773	0.321177	-3.63054
374	2217.98	6.6159			unknown		0.013 ± 0.006	0.026 ± 0.005	0.013 ± 0.003	0.020 ± 0.004	0.026 ± 0.013	0.029 ± 0.030	0.000 ± 0.020	0.031 ± 0.009	0.678048	-1.20222	0.114576	1.90444	0.0643625	-64.843	0.029264	-123.489	0.295121	-1.17541	0.725062	-1.16479	0.269833	1.18951	0.433069	1.38553	0.0481468	1.95888	2.50691e-05	2.00357	0.784243	-1.13241	0.0247417	151.092
375	2236.03	13.4546	2235.99	-0.0487	AEmA-AmQA-AEm (ami)		0.012 ± 0.022	0.023 ± 0.035	0.042 ± 0.043	0.032 ± 0.012	0.021 ± 0.013	0.012 ± 0.015	0.048 ± 0.019	0.019 ± 0.005	0.139452	2.90166	0.334699	1.70405	0.0819936	2.2743	0.355258	1.33465	0.438415	1.50709	0.10886	-2.4693	0.728605	-1.20005	0.0583453	2.05767	0.261699	1.93354	0.991103	1.00426	0.073436	-2.17621	0.0849218	-1.41154
376	2236.97	13.7107	2236.97	-0.0017	AEmA-AmEA-AEm (ami)		0.034 ± 0.007	0.015 ± 0.006	0.123 ± 0.023	0.060 ± 0.005	0.015 ± 0.003	0.011 ± 0.006	0.018 ± 0.013	0.015 ± 0.003	8.32705e-07	3.0033	5.60126e-06	-2.29226	0.000147582	-3.25365	0.13016	-1.41941	2.87135e-07	4.37758	0.0234009	-1.80807	0.933033	-1.01973	0.0134105	1.77309	5.46235e-05	-2.28307	0.000105291	-1.56633	0.00722223	-1.80082	0.149266	1.39755
377	2251.93	16.6315	2251.92	-0.009	(NAG-NAM)-AEmA-mEA (3-4, anh)		0.081 ± 0.034	0.052 ± 0.025	0.050 ± 0.022	0.072 ± 0.026	0.052 ± 0.010	0.054 ± 0.032	0.052 ± 0.044	0.043 ± 0.005	0.00944521	-1.95226	0.0116264	-1.58809	0.0017107	-2.72648	0.0331079	-1.71683	0.119428	1.51526	0.43315	-1.25449	0.350568	-1.20914	0.881132	1.0375	0.0450396	-1.57284	0.00229464	1.88079	0.309327	-1.24244	0.136477	1.43364
378	2267.96	18.214	2267.95	-0.0057	AEmA-AmEA-AEmA (ami, 2anh)		0.024 ± 0.009	0.014 ± 0.008	0.012 ± 0.006	0.012 ± 0.006	0.007 ± 0.002	0.007 ± 0.005	0.010 ± 0.009	0.009 ± 0.001	0.00418012	-2.34992	4.42292e-06	-3.43251	0.000147582	-4.14432	0.472385	-1.20737	0.814808	-1.07699	0.00735027	-2.54276	0.032868	-1.58587	0.079258	1.60339	0.0169443	-1.75632	0.320185	1.24233	0.306383	-1.30106	0.117779	1.48794
379	2270.97	13.7088	2270.96	-0.0027	(NAG-NAM)-AQmA-mEA (3-4)		0.001 ± 0.001	0.010 ± 0.014	0.004 ± 0.002	0.017 ± 0.013	0.002 ± 0.001	0.014 ± 0.003	0.002 ± 0.001	0.000 ± 0.009	0.00790461	2.5842	0.205689	1.48496	0.989998	1.00394	0.173181	-1.47913	0.345956	1.78638	0.97465	1.01052	0.062169	-78.0499	0.0560193	-78.8712	1.85196e-05	9.10224	6.39137e-05	6.29211	3.88284e-07	6.19412	0.26808	-8.60857
380	2271.95	14.3209	2271.95	-0.0014	(NAG-NAM)-AEmA-mEA (3-4)		0.393 ± 0.101	0.350 ± 0.110	0.258 ± 0.112	0.472 ± 0.102	0.352 ± 0.064	0.434 ± 0.141	0.258 ± 0.206	0.269 ± 0.045	0.00790461	-1.83323	0.315962	-1.14235	0.000919659	-2.6648	0.00191801	-2.33273	0.0386503	1.46914	0.788592	-1.05464	0.071887	-1.3009	0.18845	-1.23351	0.432793	-1.12777	4.11953e-05	2.38814	0.810777	-1.04117	0.0176341	1.81635
381	2271.96	14.4768	2271.95	-0.0124	(NAG-NAM)-AEmA-mEA		0.036 ± 0.016	0.029 ± 0.015	0.024 ± 0.012	0.044 ± 0.012	0.054 ± 0.012	0.121 ± 0.160	0.046 ± 0.047	0.051 ± 0.008	0.0282601	-1.83306	0.0408216	1.47463	0.338357	-1.35761	0.019416	-2.00197	0.064852	1.62962	0.00979935	3.13413	0.013447	1.73198	0.116389	-1.80957	0.387623	-1.22654	0.000154822	2.43547	0.121068	1.73283	0.02711	1.91707
382	2287.98	16.5469	2287.98	0.0036	AEmA-AmEA-AEmA (ami, anh)		0.214 ± 0.081	0.129 ± 0.087	0.119 ± 0.060	0.121 ± 0.059	0.091 ± 0.021	0.107 ± 0.073	0.101 ± 0.093	0.103 ± 0.014	0.00577393	-2.16766	5.40988e-05	-2.40156	0.00033349	-3.6901	0.111209	-1.53654	0.948059	1.02056	0.189851	-1.5741	0.385319	-1.2477	0.387761	1.2616	0.0423329	-1.66801	0.196185	1.32626	0.740098	-1.0933	0.0354757	1.77307
383	2293.93	14.3221			unknown dimer + (NAG-NAM)		0.025 ± 0.014	0.012 ± 0.005	0.013 ± 0.009	0.015 ± 0.010	0.018 ± 0.008	0.014 ± 0.011	0.013 ± 0.016	0.011 ± 0.005	0.014446	-2.30527	0.137438	-1.43423	0.00202862	-3.4041	0.0122384	-2.37348	0.31475	1.40766	0.702786	-1.14206	0.775272	-1.08994	0.891055	1.04782	0.0034891	-2.16378	0.151059	1.4997	0.0711596	-1.723	0.26808	1.4434
384	2298.99	15.721	2298.99	0.0069	(NAG-NAM)-AEmA-AKEA		0.000 ± 0.003	0.012 ± 0.020	0.000 ± 0.002	0.021 ± 0.017	0.000 ± 0.002	0.015 ± 0.006	0.000 ± 0.002	0.002 ± 0.008	0.744005	-3.29752	0.223584	30.2111	0.36523	-10.4515	0.017747	-315.75	0.348014	1.90541	0.948749	-1.02951	0.241635	-7.23106	0.200059	-7.02379	0.00150171	1340.91	9.50887e-05	8425.17	0.0336142	43.1126	0.0020669	1938.1
385	2298.99	15.2668	2298.99	0.0042	(NAG-NAM)-AEmA-AKEA		0.000 ± 0.000	0.010 ± 0.017	0.000 ± 0.001	0.015 ± 0.012	0.000 ± 0.002	0.011 ± 0.004	0.000 ± 0.001	0.004 ± 0.007	0.698315	2.79987	0.170307	29.8512	0.179847	19.6474	0.88594	-1.51935	0.467958	1.58259	0.668419	-1.22731	0.136301	-2.76709	0.13629	-2.2546	8.50448e-08	33399.6	8.65642e-06	18878.7	0.00241829	911.64	0.00285307	614.345
386	2300.97	14.0077	2300.97	0.0029	(NAG-NAM)-AEmA-AmEA (deN)		0.016 ± 0.004	0.019 ± 0.003	0.011 ± 0.002	0.014 ± 0.001	0.026 ± 0.004	0.033 ± 0.016	0.039 ± 0.011	0.040 ± 0.007	0.0013381	-1.80207	0.00100633	1.59027	0.0245752	1.40748	0.304391	-1.12987	0.0129096	-1.29565	0.278037	1.30936	1.39e-06	2.0981	0.0612719	1.60238	0.13667	1.19644	3.97912e-06	1.66408	0.946395	-1.01513	0.000291813	1.78351
387	2302.93	19.0779	2302.93	0.006	(NAG-NAM)-AEmA-AmEA (2anh) (3-4)		0.057 ± 0.020	0.046 ± 0.022	0.039 ± 0.015	0.049 ± 0.025	0.038 ± 0.009	0.050 ± 0.034	0.035 ± 0.027	0.038 ± 0.006	0.00998916	-1.78881	0.0125031	-1.53687	0.000685642	-2.85683	0.0147967	-1.85886	0.59935	1.16101	0.564935	-1.19384	0.387557	-1.19454	0.997593	-1.00059	0.256963	-1.25729	0.0205407	1.65183	0.924417	1.02389	0.0109118	1.90215
388	2308.01	14.3419	2308.01	0.0002	AEmA-AmEA-AEmA ami		0.202 ± 0.062	0.133 ± 0.076	0.136 ± 0.054	0.137 ± 0.053	0.116 ± 0.020	0.144 ± 0.094	0.117 ± 0.105	0.134 ± 0.013	0.00815519	-1.79788	0.000507166	-1.78692	0.000766912	-3.028	0.0443523	-1.69454	0.667579	1.122	0.56537	-1.20501	0.983597	1.00853	0.42225	1.21529	0.0507845	-1.53161	0.135751	1.31706	0.899952	-1.03284	0.0111582	1.99388
389	2308.99	15.3322	2308.99	-0.0041	AEmA-AmEA-AEmA (ami, deA)		0.009 ± 0.004	0.005 ± 0.001	0.018 ± 0.006	0.011 ± 0.005	0.006 ± 0.001	0.005 ± 0.002	0.018 ± 0.006	0.005 ± 0.001	0.0282601	1.71778	0.0794834	-1.3898	0.34244	1.214	0.00191801	1.68721	0.000235743	2.5667	0.432423	-1.20047	0.584637	1.09812	0.178479	1.31825	0.00387786	-1.83786	0.270114	-1.23	0.0227036	-1.58749	0.000213146	-2.03181
390	2322.93	17.1003	2322.96	0.0298	(NAG-NAM)-AEmA-AmEA (3-4, anh)		1.106 ± 0.257	0.846 ± 0.381	0.796 ± 0.266	0.877 ± 0.304	0.843 ± 0.182	1.049 ± 0.600	0.705 ± 0.512	0.772 ± 0.078	0.00790461	-1.67579	0.0265484	-1.34214	0.000444898	-2.74011	0.00438735	-2.0416	0.608647	1.13113	0.855878	-1.05351	0.64383	-1.0965	0.8687	-1.04081	0.127048	-1.31549	0.0312413	1.44093	0.891604	-1.03259	0.00707973	1.89964
391	2342.99	14.8514	2342.98	-0.006	(NAG-NAM)-AEmA-AmEA (3-4)		3.087 ± 0.530	2.556 ± 0.850	2.486 ± 0.658	2.686 ± 0.563	2.810 ± 0.442	3.553 ± 1.429	2.303 ± 1.548	2.627 ± 0.249	0.00798699	-1.4963	0.25308	-1.12375	0.00088527	-2.34189	0.00203175	-2.08399	0.466572	1.14526	0.781595	1.06345	0.883797	1.02717	0.851993	-1.03533	0.177111	-1.21435	0.00927941	1.41117	0.924417	-1.01614	0.00350983	1.98091
392	2350.98	14.8559			unknown		0.044 ± 0.007	0.043 ± 0.021	0.038 ± 0.006	0.045 ± 0.009	0.041 ± 0.006	0.063 ± 0.013	0.038 ± 0.018	0.038 ± 0.003	0.00790461	-1.40175	0.412597	-1.08886	0.000766912	-2.0125	0.00143875	-1.84826	0.581405	1.14271	0.579823	1.12896	0.584637	-1.12713	0.0496044	-1.27249	0.865298	-1.03385	0.000342246	1.54933	0.167211	1.18903	0.00333244	1.72704
393	2360	17.8921			unknown dimer		0.073 ± 0.039	0.026 ± 0.004	0.165 ± 0.074	0.061 ± 0.024	0.039 ± 0.006	0.028 ± 0.018	0.150 ± 0.063	0.040 ± 0.006	0.0386009	1.86416	0.00628012	-1.94184	0.5688	1.16829	0.000345568	2.26864	5.57699e-05	2.52618	0.476386	-1.24204	0.000444	1.53961	0.0339714	1.91226	8.35184e-05	-2.80474	0.00131749	-2.06971	0.0388577	-1.79397	0.000857344	-2.1283
394	2375.88	17.1182			unknown		0.022 ± 0.005	0.024 ± 0.029	0.018 ± 0.006	0.027 ± 0.011	0.018 ± 0.004	0.036 ± 0.012	0.017 ± 0.011	0.019 ± 0.003	0.0260175	-1.51669	0.141672	-1.21935	0.000994848	-2.3009	0.00538536	-1.88698	0.615792	1.23839	0.723927	1.15279	0.537089	-1.28493	0.0334045	-1.48126	0.805657	1.08907	0.000827471	2.04556	0.0219959	1.53086	0.0035949	1.95017
395	2380.01	16.1958	2379.98	-0.035	(NAG-NAM)-AEmAG-AmEA (3-4, anh) (anh on AEmAG)		0.011 ± 0.005	0.012 ± 0.006	0.012 ± 0.004	0.020 ± 0.003	0.008 ± 0.002	0.010 ± 0.006	0.014 ± 0.010	0.014 ± 0.003	0.773762	-1.10072	0.137632	-1.46133	0.283215	-1.38989	0.851134	1.0514	0.00992348	1.87607	0.189851	-1.47659	0.547395	1.15945	0.0337255	1.71203	0.942114	1.02198	4.34163e-05	2.11043	0.958941	1.01142	0.0387685	1.64693
396	2380.03	15.8719			unknown dimer		0.071 ± 0.034	0.027 ± 0.005	0.191 ± 0.078	0.069 ± 0.026	0.054 ± 0.005	0.046 ± 0.027	0.200 ± 0.090	0.055 ± 0.003	0.00790461	2.24129	0.156651	-1.34548	0.0717053	1.6234	0.00049847	2.18425	1.30445e-05	2.77748	0.353904	1.29294	7.78e-07	2.03036	0.0856313	1.57034	0.000115386	-2.62741	0.000478159	-2.12019	0.0942147	-1.51033	0.000864469	-2.10077
397	2395.9	14.8606			unknown dimer + (NAG-NAM)		0.046 ± 0.005	0.060 ± 0.047	0.043 ± 0.007	0.065 ± 0.014	0.046 ± 0.007	0.089 ± 0.023	0.047 ± 0.014	0.049 ± 0.005	0.0206824	-1.28205	0.880947	-1.01754	0.000536274	-1.68905	0.000545262	-1.65994	0.585596	1.19715	0.659878	1.14	0.499108	-1.22632	0.011974	-1.39801	0.292274	1.29598	8.39902e-06	1.98908	0.0038935	1.50334	0.000163346	1.78501
398	2400.04	13.9976	2400.04	-0.0016	(NAG-NAM)-AEmK-AmEA		0.038 ± 0.013	0.026 ± 0.017	0.025 ± 0.013	0.049 ± 0.013	0.025 ± 0.006	0.029 ± 0.019	0.025 ± 0.026	0.030 ± 0.006	0.0166425	-1.80796	0.00870652	-1.57878	0.00335679	-2.71587	0.0670316	-1.72024	0.0190575	2.03597	0.633639	-1.17915	0.676662	1.12299	0.29125	1.32417	0.121711	-1.45512	7.4751e-05	2.52966	0.754015	-1.08679	0.0157281	2.09598
399	2414.03	15.0532	2414.02	-0.0046	(NAG-NAM)-AEmAA-AmEA (3-4)		0.019 ± 0.005	0.010 ± 0.006	0.019 ± 0.008	0.015 ± 0.005	0.020 ± 0.005	0.025 ± 0.015	0.011 ± 0.011	0.013 ± 0.001	0.324956	-1.2404	0.800129	1.04626	0.00088527	-3.11602	0.000441902	-3.26018	0.0836763	1.63049	0.0399069	1.87255	0.300295	1.25008	0.084392	-1.49794	0.005802	-1.85237	0.632476	1.09182	0.891604	-1.03499	0.0103494	2.10286
400	2456.06	18.9011	2456.07	0.0088	(NAG-NAM)-AEmAL-AmEA (3-4)		0.129 ± 0.044	0.032 ± 0.004	0.147 ± 0.034	0.050 ± 0.016	0.103 ± 0.015	0.018 ± 0.009	0.091 ± 0.038	0.064 ± 0.028	0.803421	-1.05669	0.0979656	-1.2793	0.000203031	-2.47864	0.000427693	-1.9375	0.00316273	1.71153	0.000546718	-2.27276	0.003015	2.00098	1.58594e-05	4.54774	9.68181e-09	-4.06683	4.06327e-05	-2.24866	9.47171e-09	-7.22496	0.366967	1.21955
401	2551.11	13.8748			unknown dimer		0.011 ± 0.003	0.007 ± 0.003	0.012 ± 0.003	0.010 ± 0.003	0.005 ± 0.001	0.004 ± 0.002	0.048 ± 0.019	0.034 ± 0.007	0.485442	-1.14628	4.42535e-06	-2.39077	0.000187041	2.41135	2.6391e-08	5.76498	0.0667166	1.63451	0.00408313	-2.09178	6.36e-07	4.97191	2.01377e-09	10.4001	0.0116502	-1.65742	0.470967	1.13044	0.0299478	-1.45014	0.190091	1.24403
402	2586.14	14.394	2586.11	-0.0343	(NAG-NAM)-AEmA-mA-AmEA		0.026 ± 0.006	0.018 ± 0.012	0.014 ± 0.006	0.017 ± 0.008	0.011 ± 0.002	0.009 ± 0.005	0.023 ± 0.028	0.020 ± 0.003	0.00180059	-2.27493	4.42535e-06	-2.54462	0.0394428	-2.00202	0.445563	1.27103	0.885998	1.05023	0.00618308	-2.5094	0.676662	1.11833	0.000172098	2.80634	0.0687942	-1.50936	0.0289562	1.58292	0.0804754	-1.48847	0.201028	1.48336
403	2677.11	18.5109	2677.11	0.0069	AEm-AmEA-AEmA (2anh)		0.038 ± 0.018	0.021 ± 0.007	0.031 ± 0.008	0.024 ± 0.005	0.014 ± 0.002	0.006 ± 0.004	0.029 ± 0.006	0.014 ± 0.002	0.103698	-1.45576	5.40929e-05	-2.71448	0.00033349	-2.24436	0.0919377	1.20947	0.330138	1.25093	0.000189108	-4.72987	0.028773	-1.52366	0.00112044	3.10428	0.011077	-1.81548	0.986817	1.00307	0.00056608	-3.1634	0.0699514	-1.2325
404	2677.15	18.7394	2677.11	-0.0382	AEm-AmEA-AEmA (2anh)		0.026 ± 0.012	0.015 ± 0.003	0.024 ± 0.007	0.019 ± 0.004	0.010 ± 0.002	0.005 ± 0.003	0.020 ± 0.005	0.010 ± 0.003	0.318635	-1.26627	5.40988e-05	-2.61186	0.000426065	-2.21071	0.173925	1.18145	0.0386503	1.44106	0.000108102	-3.92953	0.027479	-1.47876	0.0017967	2.65732	0.00559545	-1.75809	0.801016	1.03793	0.000729812	-2.64504	0.270603	-1.17599
405	2697.14	16.9871	2697.14	0.0009	AEm-AmEA-AEmA (anh)		0.262 ± 0.109	0.170 ± 0.039	0.271 ± 0.055	0.199 ± 0.025	0.152 ± 0.026	0.064 ± 0.028	0.229 ± 0.050	0.109 ± 0.029	0.454901	-1.1673	0.00245196	-1.76245	0.000535752	-2.00582	0.228954	-1.13809	0.109487	1.27748	7.62853e-05	-3.46248	0.014582	-1.56036	0.00290512	2.21903	0.0170636	-1.555	0.683099	-1.04278	4.08854e-05	-3.05492	0.179317	-1.20965
406	2717.16	14.9819	2717.16	0.0001	AEmA-AmEA-AEm		0.275 ± 0.131	0.158 ± 0.052	0.303 ± 0.057	0.189 ± 0.043	0.217 ± 0.022	0.081 ± 0.044	0.256 ± 0.064	0.125 ± 0.041	0.698315	-1.09479	0.137438	-1.30117	0.00239609	-1.87968	0.00241556	-1.44461	0.243882	1.30351	0.0041249	-2.54418	0.309831	-1.26488	0.0219739	2.0114	0.0140078	-1.75067	0.0870749	-1.22676	5.80336e-05	-3.42309	0.310596	-1.17806
407	2717.17	15.2582	2717.16	-0.0023	AEm-AmEA-AEmA		0.045 ± 0.020	0.058 ± 0.015	0.038 ± 0.013	0.071 ± 0.012	0.085 ± 0.017	0.131 ± 0.117	0.127 ± 0.053	0.123 ± 0.018	0.160157	-1.404	0.00296916	1.85179	0.0333622	1.62689	0.45537	-1.13824	0.0911536	1.33498	0.121608	1.74269	2.33e-05	2.13684	0.551867	1.22617	0.186398	1.28466	1.03074e-05	2.40786	0.557261	1.20897	0.00494947	1.68733
408	2728.12	20.2544			unknown trimer		0.027 ± 0.014	0.017 ± 0.003	0.022 ± 0.006	0.014 ± 0.001	0.009 ± 0.002	0.006 ± 0.002	0.018 ± 0.003	0.011 ± 0.002	0.141167	-1.44468	4.82762e-05	-2.99031	0.000108271	-2.6532	0.254239	1.12706	0.585596	-1.0694	1.41921e-05	-3.60526	0.00201	-1.48697	0.000230151	2.42457	0.0169443	-1.617	0.153172	-1.19696	0.00268026	-1.94953	0.302086	1.10347
409	2742.14	15.0192			unknown		0.012 ± 0.004	0.037 ± 0.011	0.012 ± 0.003	0.045 ± 0.026	0.013 ± 0.002	0.031 ± 0.021	0.015 ± 0.007	0.017 ± 0.013	0.561493	-1.13306	0.586971	1.10262	0.189073	-1.30691	0.0380168	-1.44102	0.320548	1.34453	0.137965	-1.53828	0.011584	-2.21572	0.3219	-1.44039	2.80282e-06	3.16138	8.40596e-07	4.81612	0.0176265	1.86386	0.0282946	1.86468
410	2744.26	16.1127	2744.21	-0.0457	AEKA-AmEA-AEmA		0.009 ± 0.005	0.030 ± 0.002	0.009 ± 0.003	0.027 ± 0.009	0.010 ± 0.003	0.018 ± 0.014	0.009 ± 0.003	0.020 ± 0.003	0.513074	-1.23119	0.676604	1.13223	0.0582227	-1.63869	0.00165729	-1.85538	0.892599	-1.02432	0.0373147	-2.15817	0.000117	-1.45382	0.278315	1.48449	2.72781e-05	3.32279	1.95715e-07	3.99386	0.373265	1.35982	1.20714e-07	3.74533
411	2748.15	19.1125	2748.15	0.0023	AEmA-AmEA-AEmA (2anh)		0.228 ± 0.104	0.152 ± 0.026	0.213 ± 0.059	0.133 ± 0.014	0.108 ± 0.019	0.065 ± 0.035	0.152 ± 0.033	0.117 ± 0.018	0.292538	-1.28839	0.000433691	-2.15968	0.000100661	-2.62584	0.0888763	-1.21585	0.657092	-1.05468	0.000365171	-3.05213	0.027198	-1.30011	0.00251553	2.34759	0.0253826	-1.50257	0.102537	-1.23001	0.0044864	-2.12349	0.0121007	1.34416
412	2748.15	18.875	2748.15	0.0001	AEmA-AmEA-AEmA (2anh)		0.414 ± 0.187	0.280 ± 0.064	0.348 ± 0.082	0.196 ± 0.021	0.184 ± 0.027	0.102 ± 0.057	0.315 ± 0.050	0.206 ± 0.031	0.0955039	-1.43237	0.000143592	-2.30214	0.000146956	-2.29894	0.991857	1.00139	0.07381	-1.31309	0.000254652	-3.57249	0.027198	-1.35894	0.0016141	2.62888	0.0374505	-1.48715	0.00933263	-1.3633	0.00316994	-2.30777	0.179843	1.13756
413	2768.21	17.4041	2768.18	-0.0346	AEmA-AmEA-AEmA (anh)		2.378 ± 0.854	1.729 ± 0.309	2.319 ± 0.419	1.302 ± 0.086	1.607 ± 0.160	0.998 ± 0.506	1.946 ± 0.454	1.396 ± 0.135	0.251001	-1.23583	0.00690575	-1.51326	0.000200588	-2.13467	0.00274252	-1.41064	0.0942797	-1.21831	0.00336063	-2.26523	0.036799	-1.23907	0.0178919	1.82817	0.0382357	-1.38251	0.00184076	-1.36292	0.00339126	-2.06951	0.0465916	1.24614
414	2771.17	15.4698			unknown		0.681 ± 0.268	0.507 ± 0.087	0.800 ± 0.170	0.442 ± 0.055	0.588 ± 0.071	0.372 ± 0.212	0.686 ± 0.197	0.572 ± 0.094	0.909073	-1.02648	0.28227	-1.18517	0.00407323	-1.73551	0.00405415	-1.46435	0.657092	-1.05353	0.0472555	-1.78391	0.326661	1.12694	0.017643	2.01036	0.0628554	-1.35005	0.00501648	-1.38562	0.00951154	-2.03209	0.00862968	1.4487
415	2788.22	15.4698	2788.2	-0.0182	AEmA-AmEA-AEmA		1.821 ± 0.583	1.481 ± 0.282	2.186 ± 0.378	1.311 ± 0.194	1.666 ± 0.174	1.204 ± 0.547	2.078 ± 0.413	1.711 ± 0.250	0.985397	-1.00377	0.418739	-1.11778	0.00694736	-1.53156	0.00314902	-1.37018	0.789907	-1.03633	0.0514875	-1.60771	0.228858	1.15525	0.0110727	1.85731	0.14735	-1.23677	0.0169971	-1.27688	0.00995117	-1.77885	0.00361933	1.43061
416	2788.2	15.8735	2788.2	0.0033	AEmA-AmEA-AEmA		0.029 ± 0.007	0.021 ± 0.009	0.023 ± 0.009	0.022 ± 0.003	0.028 ± 0.012	0.025 ± 0.016	0.026 ± 0.018	0.022 ± 0.002	0.0373563	-1.50833	0.876174	-1.0415	0.00620497	-1.96065	0.0164808	-1.88253	0.535467	1.1652	0.84008	-1.06901	0.810612	1.0622	0.588774	1.13549	0.0998145	-1.41393	0.13143	1.243	0.160682	-1.45127	0.0634797	1.47291
417	2797.19	15.4629			unknown		0.020 ± 0.008	0.021 ± 0.010	0.022 ± 0.009	0.021 ± 0.003	0.017 ± 0.006	0.022 ± 0.008	0.025 ± 0.008	0.021 ± 0.005	0.773762	-1.1025	0.454634	-1.1866	0.0822114	-1.44118	0.304391	-1.21455	0.59935	1.13024	0.432964	-1.22583	0.94736	1.02004	0.281309	1.2504	0.965013	1.01151	0.264206	1.26043	0.924417	-1.02131	0.0292252	1.48698
418	2801.15	17.4977	2801.14	-0.0074	2x(NAG-NAM)-AEmA-AmEA (anh, 3-4)		0.093 ± 0.051	0.057 ± 0.053	0.069 ± 0.026	0.061 ± 0.038	0.064 ± 0.015	0.101 ± 0.072	0.067 ± 0.055	0.041 ± 0.010	0.0690488	-1.63433	0.0712319	-1.48773	0.00666355	-2.41091	0.0543791	-1.62052	0.673936	1.17659	0.475993	1.35483	0.300295	-1.4064	0.0473384	-1.90543	0.123364	-1.64171	0.488591	1.1713	0.482346	1.22776	0.867058	1.04418
419	2821.11	17.4156			unknown		0.071 ± 0.010	0.076 ± 0.027	0.074 ± 0.007	0.062 ± 0.006	0.057 ± 0.008	0.064 ± 0.015	0.075 ± 0.017	0.048 ± 0.004	0.131216	-1.15663	0.0185153	-1.25715	0.000391996	-1.64891	0.013631	-1.31162	0.497687	-1.12576	0.018234	-1.56428	0.003953	-1.59507	0.883411	-1.01968	0.635465	1.07424	0.166353	1.1037	0.245701	-1.15831	0.294711	1.1105
420	2821.15	15.4077	2821.16	0.0156	2x(NAG-NAM)-AEmA-AmEA (3-4)		0.112 ± 0.050	0.090 ± 0.068	0.095 ± 0.035	0.107 ± 0.040	0.092 ± 0.025	0.164 ± 0.093	0.088 ± 0.061	0.082 ± 0.011	0.131914	-1.41979	0.255028	-1.24554	0.00463502	-2.23896	0.0145443	-1.79759	0.435377	1.30071	0.367202	1.39876	0.775272	-1.0958	0.108749	-1.53276	0.41683	-1.26048	0.0322291	1.46511	0.206474	1.38218	0.0314682	1.62099
421	2825.16	16.6746			unknown		0.042 ± 0.010	0.043 ± 0.009	0.044 ± 0.007	0.047 ± 0.009	0.033 ± 0.007	0.035 ± 0.012	0.042 ± 0.010	0.038 ± 0.007	0.311078	-1.15395	0.0707893	-1.27574	0.000889466	-1.71843	0.0285918	-1.347	0.260649	1.19066	0.0130988	-1.62611	0.309831	-1.14564	0.0595895	1.41939	0.856221	1.02543	0.00320272	1.40891	0.21311	-1.24303	0.00363823	1.53812
422	2825.23	16.461	2825.2	-0.0374	AEmA-AmEA-AEmAG (anh)		0.035 ± 0.016	0.019 ± 0.005	0.030 ± 0.005	0.024 ± 0.006	0.016 ± 0.003	0.006 ± 0.003	0.024 ± 0.008	0.016 ± 0.007	0.0886064	-1.41273	0.000372239	-2.26683	0.000232715	-2.53721	0.447826	-1.11928	0.100493	1.37175	1.23946e-05	-3.95398	0.577051	-1.1618	0.00017925	3.40331	0.00282299	-1.86306	0.757523	1.04017	1.58416e-05	-3.2497	0.452955	1.17218
423	2839.2	17.4946	2839.21	0.0137	AEmAA-AmEA-AEmA (anh)		0.019 ± 0.005	0.011 ± 0.002	0.024 ± 0.006	0.012 ± 0.002	0.018 ± 0.004	0.015 ± 0.008	0.013 ± 0.007	0.011 ± 0.002	0.849733	1.03827	0.713293	-1.06329	0.00033349	-2.44665	0.000441284	-2.30101	0.241032	1.22019	0.683743	1.09312	0.989086	-1.00385	0.67328	-1.09732	0.000203383	-1.79183	0.00501648	-1.52468	0.0386612	-1.54162	0.112458	1.36021
424	2841.12	15.4722			unknown trimer		0.045 ± 0.007	0.054 ± 0.020	0.053 ± 0.006	0.054 ± 0.005	0.044 ± 0.007	0.066 ± 0.008	0.061 ± 0.009	0.051 ± 0.006	0.871905	-1.01966	0.833336	-1.02604	0.0249753	-1.26918	0.0268499	-1.23697	0.624992	1.09424	0.713082	-1.06838	0.810612	-1.04744	0.851192	1.01999	0.241754	1.20264	0.000608779	1.34185	0.160682	1.15499	0.000680203	1.45723
425	2845.25	14.742	2845.26	0.0061	AEmK-AmEA-AEmA		0.020 ± 0.010	0.012 ± 0.003	0.021 ± 0.005	0.019 ± 0.004	0.011 ± 0.002	0.006 ± 0.003	0.015 ± 0.005	0.011 ± 0.005	0.515413	-1.17338	0.00340795	-1.86348	0.00033349	-2.45087	0.0699088	-1.31522	0.00280006	1.72307	0.00124911	-2.6945	0.923363	-1.02885	0.00329193	2.61895	0.00644297	-1.75064	0.287811	1.1549	0.00095895	-2.53135	0.117889	1.36073
426	2859.23	15.618	2859.14	-0.0895	2x(NAG-NAM)-AEmAG-AmEA (anh, deA)		0.012 ± 0.007	0.007 ± 0.002	0.023 ± 0.007	0.011 ± 0.003	0.015 ± 0.003	0.008 ± 0.005	0.012 ± 0.004	0.010 ± 0.003	0.072133	1.62859	0.433767	1.20207	0.0333622	-1.67549	0.000368981	-2.01405	0.0449189	1.57697	0.53313	-1.22284	0.103797	1.40625	0.0918229	1.71963	0.0382357	-1.63493	0.00419337	-1.68845	0.00369747	-2.40324	0.0575123	1.44114
427	2874.15	12.2979			unknown contains (NAG-NAM)		0.016 ± 0.014	0.012 ± 0.017	0.009 ± 0.007	0.014 ± 0.011	0.012 ± 0.005	0.026 ± 0.024	0.005 ± 0.013	0.008 ± 0.003	0.0503073	-2.24612	0.265335	-1.42624	0.00383487	-5.54042	0.00969134	-3.88464	0.657092	1.25626	0.349435	1.70424	0.33429	-1.53588	0.030338	-2.61751	0.448274	-1.39714	0.0357824	2.01964	0.16647	1.73973	0.0541069	2.58193
428	2892.09	12.2412			unknown		0.007 ± 0.001	0.010 ± 0.012	0.005 ± 0.001	0.012 ± 0.004	0.007 ± 0.001	0.015 ± 0.004	0.004 ± 0.003	0.006 ± 0.001	0.00484702	-1.47596	0.837504	1.02547	0.000404207	-2.62941	0.000320105	-2.69638	0.59935	1.25067	0.679024	1.16462	0.111345	-1.74955	3.13824e-05	-2.03756	0.159888	1.54465	3.99271e-06	2.85134	0.000504463	1.75425	0.00130439	2.32147
429	2901.28	19.0135	2901.29	0.0072	AEmAL-AmEA-AEmA		0.003 ± 0.001	0.007 ± 0.003	0.005 ± 0.002	0.011 ± 0.006	0.002 ± 0.001	0.002 ± 0.001	0.005 ± 0.002	0.022 ± 0.014	0.112408	1.57859	0.0166903	-1.65458	0.280111	1.23201	0.00159063	2.03847	0.119428	1.73546	0.000144417	-4.68057	0.003355	3.24861	6.92257e-07	15.2054	0.000344984	2.7198	0.000476361	2.99009	0.892413	-1.04009	2.7798e-06	7.17168
430	2902.25	14.7292	2902.24	-0.0066	AEmAN-AmEA-AEmA		0.004 ± 0.003	0.000 ± 0.000	0.008 ± 0.002	0.000 ± 0.000	0.003 ± 0.000	0.000 ± 0.000	0.004 ± 0.001	0.000 ± 0.000	0.123749	1.52757	0.0397018	-1.58217	0.00488389	-1.99663	0.0621902	-1.26195	0.441523	2.64883	0.234419	-1.09636	0.103026	1.08262	0.0178919	1.18695	4.03227e-20	-35736.4	1.5564e-08	-20609.1	6.42546e-26	-24763.4	6.53876e-23	-16532.4
431	2995.4	4.1058			unknown		0.008 ± 0.005	0.009 ± 0.003	0.007 ± 0.003	0.008 ± 0.004	0.016 ± 0.004	0.009 ± 0.010	0.008 ± 0.007	0.015 ± 0.004	0.204999	-1.48396	0.00841986	1.85888	0.0584468	-1.9316	0.000392024	-3.59062	0.931689	-1.03407	0.683743	-1.22931	0.030294	1.68474	0.119578	2.07108	0.90168	1.03459	0.130676	1.48472	0.0680657	-2.20875	0.00080813	3.36681
432	3011.3	16.8228	3011.3	-0.0013	AEmA-mA-AEmA-AmEA (anh)		0.047 ± 0.024	0.027 ± 0.004	0.036 ± 0.010	0.023 ± 0.004	0.014 ± 0.002	0.007 ± 0.003	0.036 ± 0.009	0.019 ± 0.003	0.0586346	-1.56384	5.6344e-06	-3.44873	0.000413364	-2.29005	0.00174601	1.50596	0.488543	-1.0895	4.72487e-06	-5.28215	0.001701	-1.44247	1.58594e-05	3.66187	0.00436538	-1.74278	0.123689	-1.21417	0.000202505	-2.66929	0.429864	-1.09776
433	3031.32	15.0463	3031.32	-0.0008	AEmA-mA-AEmA-AmEA		0.042 ± 0.026	0.024 ± 0.003	0.038 ± 0.009	0.021 ± 0.002	0.018 ± 0.002	0.007 ± 0.003	0.041 ± 0.014	0.021 ± 0.002	0.28532	-1.33783	0.000490911	-2.44891	0.0157932	-1.78707	0.0217268	1.37035	0.817321	-1.02454	1.23946e-05	-4.55272	0.112604	-1.15146	1.37216e-05	3.95387	0.00955498	-1.76795	0.00953031	-1.35393	5.20797e-05	-3.28677	0.3094	-1.13914
434	3226.34	19.0732	3226.33	-0.008	(NAG-NAM)-AEmA-AmEA-AEmA (2anh)		0.024 ± 0.007	0.014 ± 0.008	0.014 ± 0.007	0.012 ± 0.005	0.008 ± 0.003	0.009 ± 0.005	0.014 ± 0.009	0.010 ± 0.002	0.00449394	-2.0959	1.00626e-05	-2.96931	0.000246156	-2.92408	0.958855	1.01547	0.690583	-1.11629	0.0193522	-2.02394	0.112604	-1.42777	0.12588	1.41755	0.0158029	-1.70456	0.63508	1.10149	0.521035	-1.16186	0.397253	1.20149
435	3246.36	17.648	3246.36	-0.0026	(NAG-NAM)-AEmA-AmEA-AEmA (anh)		0.295 ± 0.087	0.167 ± 0.094	0.183 ± 0.077	0.155 ± 0.060	0.142 ± 0.035	0.147 ± 0.109	0.150 ± 0.135	0.144 ± 0.021	0.00552102	-1.94491	9.15776e-05	-2.11607	0.00033349	-3.42724	0.0712091	-1.61963	0.963214	1.0136	0.234419	-1.47857	0.540254	-1.16081	0.373119	1.27374	0.0106573	-1.77878	0.585904	1.10826	0.394797	-1.2429	0.0542947	1.65983
436	3266.39	15.8653	3266.38	-0.0065	(NAG-NAM)-AEmA-AmEA-AEmA		0.295 ± 0.076	0.173 ± 0.094	0.224 ± 0.082	0.189 ± 0.069	0.193 ± 0.042	0.222 ± 0.149	0.199 ± 0.175	0.197 ± 0.029	0.0154385	-1.58633	0.00298961	-1.56106	0.00165817	-2.58955	0.0513834	-1.65884	0.526618	1.1935	0.955624	-1.01661	0.587678	1.13944	0.552999	1.15837	0.0125539	-1.71641	0.573117	1.10305	0.651579	-1.11778	0.037193	1.71908
437	3651.5	18.803	3651.52	0.0163	AEmA-AmEA-AEmA-AmEA (3anh)		0.146 ± 0.059	0.130 ± 0.024	0.141 ± 0.035	0.115 ± 0.013	0.112 ± 0.017	0.079 ± 0.049	0.109 ± 0.023	0.099 ± 0.018	0.308402	-1.24941	0.0769303	-1.33953	0.000108271	-2.33498	7.12061e-05	-1.74313	0.804631	-1.03544	0.0171965	-2.13924	0.037835	-1.31242	0.103268	1.63	0.458935	-1.13402	0.608049	1.06404	0.036365	-1.81104	0.000851349	1.56887
438	3671.55	19.057	3671.55	0.0001	AEmA-AmEA-AEmA-AmEA (2anh)		0.104 ± 0.052	0.061 ± 0.010	0.090 ± 0.024	0.046 ± 0.003	0.036 ± 0.007	0.023 ± 0.009	0.086 ± 0.018	0.046 ± 0.009	0.159815	-1.39557	3.18122e-05	-3.00204	0.000598724	-2.12696	0.00561688	1.41142	0.0820582	-1.22514	1.23946e-05	-3.52723	0.022227	-1.34067	9.31183e-05	2.63094	0.00564214	-1.72114	0.00187864	-1.51094	0.00118867	-2.02224	0.481584	-1.08487
439	3691.57	17.7297	3691.57	0.0067	AEmA-AmEA-AEmA-AmEA (anh)		0.168 ± 0.097	0.091 ± 0.033	0.188 ± 0.050	0.074 ± 0.014	0.095 ± 0.019	0.052 ± 0.020	0.162 ± 0.055	0.096 ± 0.020	0.821721	-1.07233	0.0178967	-1.79858	0.019601	-1.80231	0.991857	-1.00207	0.633031	-1.12207	0.00388143	-2.27115	0.842416	1.05424	0.000192796	2.39434	0.0275406	-1.85593	9.7045e-05	-1.94202	0.000206975	-2.34356	0.877542	1.02378
440	3711.59	16.1675	3711.6	0.0102	AEmA-AmEA-AEmA-AmEA		0.037 ± 0.014	0.025 ± 0.005	0.046 ± 0.013	0.023 ± 0.004	0.036 ± 0.012	0.022 ± 0.007	0.046 ± 0.012	0.032 ± 0.004	0.877198	1.03772	0.845811	-1.05042	0.0464741	-1.39848	0.0751278	-1.33135	0.906184	1.0187	0.0270454	-1.5108	0.054559	1.26743	0.000475872	1.91484	0.0195371	-1.49168	0.00371132	-1.51953	0.000722913	-2.14544	0.125898	1.18825
441	3822.65	17.3984			unknown		0.000 ± 0.000	0.000 ± 0.001	0.000 ± 0.001	0.002 ± 0.002	0.000 ± 0.000	0.000 ± 0.000	0.001 ± 0.001	0.008 ± 0.008	0.561493	4.01776	0.316938	-9.51273	0.181362	6.7817	0.00990961	64.5125	0.339496	4.45748	0.0709204	-52.0402	0.038966	18.8182	0.000639138	979.303	0.344609	5.81184	0.104296	6.44792	0.974087	1.06238	1.03492e-05	16.127
442	4723.9	14.8575			unknown contains (NAG-NAM)		0.022 ± 0.005	0.017 ± 0.005	0.017 ± 0.005	0.018 ± 0.006	0.020 ± 0.004	0.024 ± 0.012	0.015 ± 0.013	0.019 ± 0.003	0.0102068	-1.57204	0.366572	-1.12934	0.00158684	-2.57108	0.0035694	-2.27662	0.441523	1.17493	0.703973	1.09123	0.46957	1.13018	0.8687	1.0357	0.0751143	-1.31939	0.0344427	1.39992	0.730714	-1.07061	0.00459959	2.20236
443	4738.89	14.8474			unknown contains 2x(NAG-NAM)		0.010 ± 0.002	0.011 ± 0.011	0.008 ± 0.002	0.013 ± 0.004	0.010 ± 0.002	0.018 ± 0.004	0.008 ± 0.005	0.009 ± 0.001	0.00998916	-1.41758	0.800129	-1.03951	0.00127376	-2.21522	0.00215329	-2.13102	0.6047	1.20593	0.576821	1.20298	0.540254	-1.24094	0.0118455	-1.49282	0.573476	1.17637	6.02645e-05	2.011	0.0196748	1.47107	0.00218574	2.09997
444	5536.34	17.4033	5536.4	0.0601	hexamer (2anh) + H2O		0.041 ± 0.038	0.024 ± 0.010	0.038 ± 0.022	0.015 ± 0.004	0.018 ± 0.006	0.006 ± 0.006	0.023 ± 0.013	0.018 ± 0.009	0.577832	-1.29443	0.0150428	-2.29698	0.00153366	-3.15099	0.167487	-1.3718	0.157401	-1.4989	0.00183214	-5.30843	0.387557	-1.30399	0.00597697	4.0709	0.0972971	-1.72621	0.0098634	-1.99889	0.00339126	-3.98935	0.165469	1.39984
445	5538.45	11.8295	5538.37	-0.0781	hexamer (anh)		0.039 ± 0.024	0.023 ± 0.022	0.019 ± 0.018	0.027 ± 0.019	0.027 ± 0.010	0.035 ± 0.049	0.009 ± 0.028	0.022 ± 0.005	0.0215243	-2.54611	0.119974	-1.48759	0.00153366	-7.88063	0.00513927	-5.29759	0.594295	1.25636	0.752365	1.17649	0.927112	-1.03883	0.642308	-1.22217	0.0996852	-1.71238	0.0666797	1.86806	0.954215	1.02205	0.0097416	4.43014
446	5576.39	15.4703	5576.4	0.0147	hexamer + H2O		0.068 ± 0.037	0.044 ± 0.013	0.081 ± 0.029	0.038 ± 0.007	0.056 ± 0.011	0.027 ± 0.022	0.064 ± 0.023	0.052 ± 0.013	0.96481	-1.01495	0.281273	-1.26121	0.00749384	-1.87822	0.0156974	-1.48921	0.681813	-1.08051	0.0680243	-2.12684	0.40705	1.18181	0.0243488	2.51353	0.0534136	-1.55488	0.00670537	-1.65532	0.0121408	-2.62206	0.0345233	1.42757
447	5678.33	12.2458			unknown contains (NAG-NAM)		0.035 ± 0.009	0.025 ± 0.013	0.015 ± 0.012	0.026 ± 0.008	0.033 ± 0.013	0.039 ± 0.039	0.006 ± 0.021	0.017 ± 0.006	0.00449394	-2.7954	0.795487	-1.06636	0.000713484	-10.6228	0.000901489	-9.96174	0.667579	1.10916	0.61266	1.20342	0.095278	-1.49774	0.0899353	-1.80242	0.0948455	-1.39292	0.00391774	2.22593	0.81853	-1.08543	0.00931214	5.09186
448	7028.94	14.8546			unknown contains (NAG-NAM)		0.031 ± 0.010	0.020 ± 0.016	0.018 ± 0.012	0.022 ± 0.010	0.025 ± 0.010	0.033 ± 0.028	0.012 ± 0.023	0.019 ± 0.006	0.0124756	-2.09116	0.315962	-1.23701	0.00230633	-4.63225	0.00699386	-3.7447	0.640923	1.17545	0.578642	1.24694	0.881748	-1.0577	0.407294	-1.31888	0.102501	-1.52877	0.0699842	1.60786	0.974087	1.00897	0.0234543	2.86477
