# Supplementary material for: Pseudomonas aeruginosa Alters Peptidoglycan Composition under Nutrient Conditions Resembling Cystic Fibrosis Lung Infections
Source: mSystems. 2022 May 12;7(3):e00156-22. doi: 10.1128/msystems.00156-22 (PMC9239049; doi:10.1128/msystems.00156-22)
Supplement: TABLE S4 [file msystems.00156-22-s0008.xlsx]

## Sheet: Sheet1
										Strain-to-strain in TSB												Strain-to-strain in SCFM												Stain-to-media												FDR < 0.05
	# muro.	% geomean +/- std dev								vs PAO1 TSB									vs B58 TSB			vs PAO1 SCFM									vs B58 SCFM			SCFM v TSB												no FDR from too few muropeptides
		PAO1	PAO1	PA14	PA14	LESlike1	LESlike1	LESB58	LESB58	PA14			LESB58			LESLike1			LESLike1			PA14			LESB58			LESLike1			LESLike1			PAO1			PA14			LESB58			LESLike1			Negative fold change represents abundance increase in PAO1, LESB58 or TSB
Muropeptide structure grouping		TSB	SCFM	TSB	SCFM	TSB	SCFM	TSB	SCFM	FC	1D score	FDR	FC	1D score	FDR	FC	1D score	FDR	FC	1D score	FDR	FC	1D score	FDR	FC	1D score	FDR	FC	1D score	FDR	FC	1D score	FDR	FC	1D score	FDR	FC	1D score	FDR	FC	1D score	FDR	FC	1D score	FDR	depending on which comparison it is associated with
Combined
annotated muropeptides	223	88.96 ± 14.95	87.46 ± 7.34	88.44 ± 8.13	86.50 ± 5.77	87.89 ± 20.74	88.43 ± 11.00	88.64 ± 6.70	87.41 ± 29.71	-1.01	-0.0937319	0.0861248	-1	-0.140568	0.0100601	-1.01	-0.190553	0.000484888	-1.01	-0.0288391	0.597475	-1.01	-0.0689387	0.20686	-1	-0.156393	0.00418986	1.01	0.194141	0.000378476	1.01	0.235914	1.56369e-05	-1.02	-0.0903438	0.0980935	-1.02	-0.895067	0.101246	-1.01	-0.108401	0.0471687	1.01	0.0960837	0.0785327
monomer	75	44.19 ± 8.44	46.98 ± 6.37	43.85 ± 5.77	45.92 ± 4.92	43.19 ± 9.40	47.60 ± 6.83	48.95 ± 3.29	46.19 ± 17.20	-1.0078	-0.0914745	0.351793	1.10778	0.19857	0.0110529	-1.02309	-0.0838248	0.314729	-1.13336	-0.299732	0.000208508	-1.02295	-0.0593029	0.417497	-1.017	-0.0417873	0.567794	1.01322	0.16025	0.142298	1.03045	0.0685255	0.436038	1.0631	0.16025	0.0474326	1.04734	0.122717	0.155661	-1.05974	0.0234853	0.748147	1.10203	0.252833	0.00273462
crosslinked	143	43.35 ± 7.12	39.13 ± 2.45	43.61 ± 3.03	39.23 ± 2.09	43.67 ± 10.62	39.80 ± 4.23	38.88 ± 3.38	38.67 ± 13.02	1.01	-0.0179067	0.759846	-1.11	-0.276533	4.70158e-06	1.01	-0.162307	0.0111868	1.12	0.145844	0.0127855	1	-0.0183194	0.754488	-1.01	-0.179273	0.0044216	1.02	0.105721	0.0711153	1.03	0.235676	0.000114831	-1.11	-0.188536	0.00257751	-1.11	-0.168772	0.00792613	-1.01	-0.144835	0.0268369	-1.1	-0.0412014	0.481842
- dimer	106	35.26 ± 4.76	33.25 ± 2.01	35.57 ± 1.98	34.11 ± 1.87	36.28 ± 8.60	34.29 ± 3.64	33.43 ± 2.79	34.78 ± 11.25	1.01	0.0465078	0.469178	-1.05	-0.0687962	0.35538	1.03	-0.0874435	0.289235	1.08	0.00788922	0.902279	1.03	0.0714995	0.44301	1.05	-0.0398323	0.669134	1.03	0.134117	0.0921508	-1.01	0.107856	0.155382	-1.06	-0.0175439	0.784821	-1.04	-0.00579278	0.928164	1.04	-0.00297915	0.963019	-1.06	0.100684	0.195198
- multimer	37	8.00 ± 2.52	5.85 ± 0.70	7.99 ± 1.26	5.11 ± 0.27	7.38 ± 2.03	5.51 ± 0.61	5.44 ± 0.61	3.84 ± 1.79	-1.00112	-0.162228	0.101996	-1.47051	-0.629118	2.2755e-10	-1.08368	-0.257053	0.00956744	1.35695	0.399487	5.65368e-05	-1.14443	-0.222989	0.0245936	-1.52339	-0.419215	2.38227e-05	-1.06147	-0.0165056	0.867861	1.43518	0.41882	2.42471e-05	-1.36723	-0.498915	4.92921e-07	-1.56295	-0.470244	2.13671e-06	-1.4164	-0.408299	3.86107e-05	-1.3392	-0.35819	0.000305551
non-anh	162	72.59 ± 11.44	73.43 ± 6.32	72.77 ± 6.48	73.48 ± 5.18	73.71 ± 17.43	76.19 ± 9.76	75.56 ± 5.51	75.95 ± 25.28	1	-0.0560304	0.324217	1.04	0.0588362	0.300577	1.01	-0.0275404	0.627988	-1.02	-0.0912113	0.217067	1	0.0339722	0.550023	1.03	-0.0644911	0.256505	1.04	0.260943	8.8154e-06	1	0.16222	0.00862919	1.01	0.0742467	0.191438	1.01	0.0600881	0.29041	1	0.0190797	0.737098	1.03	0.203574	0.000682483
anh	61	16.35 ± 3.53	14.04 ± 1.07	15.66 ± 1.67	13.00 ± 0.84	14.18 ± 3.32	12.24 ± 1.25	13.08 ± 1.21	11.45 ± 4.43	-1.04378	-0.0823061	0.301282	-1.24965	-0.414665	3.82159e-07	-1.15277	-0.347566	2.54112e-05	1.08404	0.121871	0.125872	-1.07976	-0.213199	1.38495e-05	-1.22645	-0.205914	0.0194146	-1.14703	-0.104842	0.187934	1.06925	0.182615	0.0218203	-1.16472	-0.337654	4.45797e-05	-1.20487	-0.308002	0.000219265	-1.14309	-0.266828	0.00160977	-1.15891	-0.195916	0.0138732
glycan chain	39	11.88 ± 3.06	9.86 ± 4.14	8.57 ± 2.91	10.76 ± 3.10	7.89 ± 6.18	9.34 ± 0.92	10.16 ± 1.76	14.15 ± 6.42	-1.38632	-0.537584	2.8599e-08	-1.16992	-0.293963	0.00240731	-1.50561	-0.32255	0.000868827	-1.28694	-0.0436963	0.651915	1.09074	0.0174911	0.856704	1.4346	0.350511	0.000296273	-1.05596	0.163187	0.0920501	-1.51488	-0.122312	0.206696	-1.20471	-0.14952	0.122688	1.25517	0.115541	0.232946	1.39317	0.286189	0.00313174	1.18354	0.149897	0.121749
top four	4	47.40 ± 10.64	47.59 ± 7.19	49.25 ± 7.78	44.99 ± 4.84	49.97 ± 7.57	47.10 ± 4.85	50.71 ± 3.19	46.22 ± 15.56	1.03901	0.120495	0.678085	1.06979	0.079955	0.782989	1.05409	-0.0574324	0.84317	-1.0149	-0.0608108	0.834075	-1.05782	-0.432432	0.136323	-1.02962	0.0315315	0.913505	-1.01051	0.131757	0.649922	1.01891	0.141892	0.624995	1.00399	-0.111486	0.700946	-1.09472	-0.359234	0.215911	-1.0971	-0.243243	0.402079	-1.06093	-0.123874	0.669586
top ten (PAO1 TSB)	10	64.77 ± 11.67	63.16 ± 6.25	64.05 ± 7.03	59.90 ± 4.75	64.17 ± 14.05	61.86 ± 6.47	67.27 ± 4.85	64.17 ± 20.84	-1.01133	-0.173973	0.346632	1.0385	-0.0182648	0.921291	-1.00944	-0.251598	0.17349	-1.0483	-0.199543	0.280377	-1.05444	-0.412329	0.0257088	1.01594	0.180822	0.327978	-1.02115	0.0908676	0.623025	-1.03742	0.0310502	0.866605	-1.02549	-0.207763	0.26104	-1.0692	-0.278995	0.131226	-1.04826	-0.16347	0.376519	-1.03738	-0.013242	0.942892
potential annotation	68	3.46 ± 0.42	3.57 ± 0.29	3.39 ± 0.19	3.89 ± 0.31	3.31 ± 1.11	3.75 ± 0.27	3.28 ± 0.36	3.52 ± 1.30	-1.02	-0.0125387	0.869138	-1.05	-0.0312693	0.681169	-1.05	-0.0226006	0.766494	1.01	0.0502322	0.509232	1.09	0.0258514	0.734099	-1.01	0.0174149	0.819005	1.05	-0.0387771	0.61039	1.07	-0.0192724	0.800088	1.03	-0.0277864	0.715034	1.15	0.0208204	0.784413	1.07	0.0643189	0.39804	1.14	-0.000309598	0.996754
unknown	157	7.54 ± 1.06	8.85 ± 1.11	8.16 ± 0.50	9.46 ± 1.33	8.78 ± 1.86	7.64 ± 0.77	8.07 ± 0.91	9.02 ± 2.23	1.08	0.110031	0.054552	1.07	0.172062	0.00264529	1.16	0.222054	0.000104604	1.09	0.00326132	0.954561	1.07	0.0610896	0.28582	1.02	0.161906	0.00467281	-1.15	-0.19128	0.000831852	-1.18	-0.248189	1.44923e-05	1.17	0.114934	0.0446337	1.16	0.0865235	0.130608	1.12	0.0826712	0.148626	-1.15	-0.105347	0.0656817
Core PG
core (AEm, AEmA, dimer, anh)	18	53.17 ± 11.60	52.91 ± 8.53	55.29 ± 8.23	50.34 ± 6.12	55.13 ± 8.68	51.65 ± 6.02	56.99 ± 3.48	50.44 ± 18.01	1.0399	0.079845	0.565839	1.07178	0.213953	0.123901	1.03685	-0.127649	0.35864	-1.03369	-0.223514	0.107975	-1.05107	-0.316537	0.0228269	-1.04898	0.00103359	0.994069	-1.02436	-0.0656331	0.636936	1.02403	0.0669251	0.630318	-1.00492	-0.130491	0.348039	-1.09838	-0.301034	0.030401	-1.12981	-0.35814	0.0100098	-1.06734	-0.156072	0.261708
monomer	9	33.61 ± 7.56	34.39 ± 6.09	34.61 ± 5.78	32.85 ± 4.55	33.77 ± 5.43	33.10 ± 4.02	37.26 ± 2.24	33.14 ± 12.59	1.02963	0.035181	0.856557	1.10843	0.350544	0.107535	1.00451	-0.194128	0.955678	-1.10345	-0.436598	0.0746467	-1.0468	-0.252847	0.193903	-1.03763	0.125285	0.779647	-1.03883	-0.113642	0.559295	-1.00116	-0.102506	0.598422	1.02302	0.0498608	0.79781	-1.05357	-0.0701088	0.718685	-1.12426	-0.160719	0.408936	-1.02003	0.0539104	0.781788
- AEmA	7	23.78 ± 5.48	25.41 ± 4.36	24.31 ± 3.83	22.65 ± 3.24	24.57 ± 3.22	23.96 ± 3.41	26.98 ± 1.98	26.08 ± 9.69	1.02245	-0.0521542	0.812764	1.13468	0.390347	0.0762642	1.03352	-0.19404	0.378186	-1.09788	-0.466796	0.0340072	-1.12184	-0.329446	0.134601	1.02633	0.209589	0.341168	-1.06055	-0.111759	0.611761	-1.08848	-0.176547	0.422669	1.06863	0.0923226	0.675005	-1.07337	-0.0165209	0.94019	-1.03457	-0.0722384	0.742854	-1.02571	0.114351	0.60353
- AEm	2	9.80 ± 2.25	8.96 ± 1.85	10.28 ± 2.05	10.18 ± 1.52	9.11 ± 2.45	9.11 ± 0.98	10.24 ± 0.89	7.02 ± 3.01	1.04851	0.336323	1	1.04494	0.201794	1	-1.0763	-0.188341	1	-1.12467	-0.318386	1	1.13658	0.0201794	1	-1.27485	-0.170404	1	1.01674	-0.116592	1	1.29619	0.156951	1	-1.09448	-0.0986547	1	-1.00967	-0.253363	1	-1.458	-0.461883	1	-1.00015	-0.156951	1
dimer	9	19.55 ± 4.05	18.51 ± 2.48	20.66 ± 2.47	17.46 ± 1.69	21.35 ± 3.33	18.55 ± 2.02	19.72 ± 1.30	17.27 ± 5.43	1.05682	0.121235	0.800024	1.00886	0.0685902	0.724528	1.09204	-0.0559352	0.773811	1.08245	-0.0012655	0.994812	-1.0596	-0.367249	0.177517	-1.0717	-0.12326	0.526534	1.0022	-0.0149329	0.938842	1.07406	0.233612	0.345041	-1.05653	-0.305492	0.17476	-1.18311	-0.519615	0.0113857	-1.1423	-0.540876	0.016358	-1.15123	-0.359656	0.0969256
- AEmA-AEmA	6	16.30 ± 3.18	15.98 ± 1.80	17.33 ± 2.05	14.68 ± 1.10	18.11 ± 2.58	16.32 ± 1.46	16.43 ± 1.01	15.43 ± 4.64	1.06332	0.220211	0.353944	1.0079	0.254148	0.2847	1.11147	0.00904977	0.969612	1.10277	-0.0739065	0.755721	-1.08841	-0.512821	0.0308745	-1.0356	0.0671192	0.777534	1.02115	0.104827	0.659024	1.0575	0.134238	0.572027	-1.01975	-0.22549	0.342525	-1.18019	-0.550528	0.0204812	-1.0644	-0.461538	0.0520381	-1.10995	-0.254148	0.2847
- AEmA-mEA	3	3.25 ± 0.88	2.49 ± 0.71	3.33 ± 0.45	2.76 ± 0.61	3.22 ± 0.76	2.20 ± 0.56	3.30 ± 0.31	1.81 ± 0.80	1.02555	-0.0786517	0.814285	1.01511	-0.301873	0.367283	-1.00678	-0.183521	0.583621	-1.02199	0.143071	0.669163	1.10944	-0.0681648	0.838681	-1.3711	-0.498127	0.136827	-1.13261	-0.252434	0.450896	1.21056	0.424719	0.20463	-1.30469	-0.45618	0.173062	-1.20603	-0.444195	0.184629	-1.81589	-0.683895	0.0410994	-1.46776	-0.559551	0.0946905
non-anh	9	45.16 ± 9.58	45.31 ± 7.46	47.02 ± 6.94	43.31 ± 5.47	47.44 ± 7.44	44.79 ± 5.26	49.38 ± 2.96	44.14 ± 15.40	1.0413	0.0746646	0.701257	1.09359	0.437105	0.0494302	1.05048	-0.0615034	0.752001	-1.04105	-0.268033	0.336934	-1.04624	-0.373829	0.109534	-1.02656	0.0665654	0.732343	-1.01157	0.145027	0.456186	1.01482	-0.0559352	0.773811	1.00341	-0.0898507	0.644333	-1.08575	-0.297899	0.251739	-1.11882	-0.418375	0.0631744	-1.05902	-0.0559352	0.773811
anh	9	8.01 ± 2.05	7.59 ± 1.10	8.27 ± 1.32	7.03 ± 0.68	7.69 ± 1.27	6.86 ± 0.79	7.60 ± 0.60	6.28 ± 2.63	1.03238	0.0817515	0.674459	-1.05369	-0.0179701	0.926436	-1.04127	-0.18856	0.665276	1.01192	-0.16983	0.382891	-1.08098	-0.246267	0.20576	-1.20992	-0.0645406	0.740186	-1.10769	-0.273602	0.319594	1.09229	0.0108833	0.955407	-1.05424	-0.165781	0.788677	-1.17651	-0.291825	0.133774	-1.21056	-0.283219	0.145622	-1.12149	-0.24981	0.398623
crosslinkage
combined - 3-4 linked dimer	62	28.11 ± 4.26	26.47 ± 1.95	28.54 ± 2.11	26.27 ± 2.19	27.92 ± 6.51	27.24 ± 3.51	27.13 ± 2.16	25.76 ± 7.88	1.01524	0.156025	0.0727471	-1.03616	-0.0981949	0.214348	-1.00686	-0.197894	0.0370046	1.0291	-0.102791	0.580988	-1.00747	0.054237	0.492814	-1.02759	-0.107805	0.259217	1.02897	0.210764	0.0115428	1.05735	0.221377	0.00768042	-1.0621	-0.108056	0.257722	-1.08634	-0.118419	0.20142	-1.05332	-0.137389	0.123496	-1.02517	0.0954371	0.34125
3-4 linked dimer	6	18.94 ± 3.82	18.08 ± 2.35	20.11 ± 2.37	17.00 ± 1.57	20.77 ± 3.20	18.21 ± 1.92	19.25 ± 1.25	17.05 ± 5.34	1.06155	0.176471	0.457577	1.01622	0.221719	0.350658	1.09668	0.00980392	0.967081	1.07919	-0.0361991	0.878889	-1.06306	-0.469834	0.0959166	-1.06012	-0.0294118	0.901468	1.00746	0.100302	0.672869	1.06803	0.206637	0.768793	-1.0478	-0.226244	0.681827	-1.18243	-0.524133	0.0547253	-1.12881	-0.490196	0.0781397	-1.1406	-0.257164	0.558045
combined - 3-3 linked dimer	5	0.56 ± 0.13	0.58 ± 0.09	0.48 ± 0.07	0.69 ± 0.06	1.09 ± 0.46	1.05 ± 0.10	0.96 ± 0.14	1.48 ± 1.28	-1.17642	-0.581038	0.0761997	1.7164	0.45553	0.119549	1.95246	0.0934537	0.719207	1.13753	-0.14763	0.855119	1.18534	0.332731	0.60161	2.54237	0.58465	0.0735069	1.79687	0.544018	0.0363627	-1.41488	-0.134989	0.603549	1.04014	-0.03386	0.896361	1.45043	0.294808	0.256739	1.54068	0.114221	0.660364	-1.04466	0.170203	0.512613
3-3 linked dimer	2	0.38 ± 0.16	0.42 ± 0.09	0.35 ± 0.10	0.51 ± 0.03	0.94 ± 0.35	0.88 ± 0.12	0.81 ± 0.13	1.15 ± 1.00	-1.06552	-0.188341	1	2.15681	0.773543	1	2.5163	0.757848	1	1.16668	0.136771	1	1.21226	0.369955	1	2.72476	0.90583	1	2.09039	0.809417	1	-1.30346	-0.058296	1	1.1263	0.0560538	1	1.45483	0.206278	1	1.42288	0.143498	1	-1.06876	-0.0650224	1
multimer
combined - multimer	37	8.00 ± 2.52	5.85 ± 0.70	7.99 ± 1.26	5.11 ± 0.27	7.38 ± 2.03	5.51 ± 0.61	5.44 ± 0.61	3.84 ± 1.79	-1.00112	-0.162228	0.101996	-1.47051	-0.629118	2.2755e-10	-1.08368	-0.257053	0.00956744	1.35695	0.399487	5.65368e-05	-1.14443	-0.222989	0.0245936	-1.52339	-0.419215	2.38227e-05	-1.06147	-0.0165056	0.867861	1.43518	0.41882	2.42471e-05	-1.36723	-0.498915	4.92921e-07	-1.56295	-0.470244	2.13671e-06	-1.4164	-0.408299	3.86107e-05	-1.3392	-0.35819	0.000305551
multimer	15	6.06 ± 2.22	4.45 ± 0.79	6.28 ± 1.16	3.76 ± 0.34	5.62 ± 1.22	4.15 ± 0.50	4.40 ± 0.45	2.93 ± 1.43	1.03616	-0.147036	0.332737	-1.37777	-0.507005	0.000837943	-1.07814	-0.288376	0.0574721	1.27792	0.275443	0.0696	-1.18355	-0.421401	0.00550287	-1.52182	-0.313626	0.0388246	-1.07234	-0.0719015	0.635744	1.41916	0.381678	0.0119254	-1.36082	-0.542109	0.000355352	-1.66883	-0.563048	0.000207967	-1.5031	-0.471594	0.00189209	-1.3535	-0.405697	0.00752735
all AEmA	11	5.44 ± 1.95	4.04 ± 0.70	5.63 ± 1.03	3.28 ± 0.27	4.97 ± 1.06	3.77 ± 0.44	3.93 ± 0.40	2.63 ± 1.26	1.03619	-0.148741	0.399251	-1.38412	-0.558976	0.00153557	-1.09274	-0.383815	0.029616	1.26666	0.204493	0.246488	-1.23305	-0.616809	0.000472949	-1.53292	-0.306428	0.0824554	-1.07029	-0.0480549	0.78536	1.43225	0.365925	0.0380981	-1.34587	-0.556896	0.00159902	-1.71958	-0.62305	0.000413998	-1.49056	-0.454962	0.00992609	-1.31822	-0.343457	0.0515984
one AEm	4	0.62 ± 0.28	0.41 ± 0.10	0.64 ± 0.13	0.48 ± 0.07	0.64 ± 0.17	0.38 ± 0.07	0.47 ± 0.06	0.29 ± 0.18	1.03779	-0.135135	0.641568	-1.32538	-0.341216	0.239832	1.03632	-0.0157658	0.956689	1.37352	0.453829	0.117975	1.18101	0.128378	0.658321	-1.4294	-0.317568	0.273979	-1.09201	-0.132883	0.647132	1.30896	0.405405	0.162557	-1.51211	-0.475225	0.101623	-1.32873	-0.372748	0.199133	-1.63078	-0.493243	0.0892995	-1.7112	-0.554054	0.0563159
non-anh	5	2.21 ± 0.74	1.75 ± 0.33	2.60 ± 0.45	1.62 ± 0.23	2.54 ± 0.54	2.02 ± 0.28	2.04 ± 0.21	1.48 ± 0.70	1.17572	0.0573363	0.825424	-1.08636	-0.000451467	0.998614	1.14739	0.115124	0.657849	1.24648	0.209932	0.419313	-1.08129	-0.193679	0.456218	-1.18579	0.140406	0.589096	1.15328	0.357111	0.1695	1.36755	0.224379	0.388032	-1.26342	-0.394131	0.129461	-1.60618	-0.428442	0.0993063	-1.37906	-0.32912	0.205467	-1.25696	-0.386005	0.137553
anh	10	3.84 ± 1.48	2.70 ± 0.47	3.68 ± 0.72	2.14 ± 0.13	3.08 ± 0.70	2.13 ± 0.23	2.36 ± 0.25	1.45 ± 0.73	-1.04591	-0.247032	0.362855	-1.6293	-0.751598	9.56813e-05	-1.24924	-0.485845	0.0171634	1.30424	0.302283	0.203987	-1.26278	-0.526941	0.00872738	-1.86513	-0.536073	0.00746316	-1.26708	-0.287215	0.240488	1.47199	0.452511	0.0287336	-1.42346	-0.604566	0.00214691	-1.71862	-0.618265	0.0016478	-1.6295	-0.532877	0.00788535	-1.4438	-0.406393	0.0558314
multimer + amidase	7	0.90 ± 0.27	0.52 ± 0.30	0.72 ± 0.21	0.57 ± 0.21	0.51 ± 0.43	0.48 ± 0.06	0.46 ± 0.10	0.51 ± 0.35	-1.25005	-0.326855	0.137694	-1.94228	-0.845805	0.000122394	-1.77753	-0.736961	0.00081703	1.09269	0.276968	0.208439	1.10052	-0.0897311	0.683626	-1.0184	-0.14804	0.501371	-1.06825	-0.255588	0.245735	-1.04895	0.0145773	0.947216	-1.74068	-0.731131	0.000898632	-1.26531	-0.472627	0.0318357	1.09565	-0.142209	0.518375	-1.04611	-0.308066	0.161782
multimer + 4 or 5 aa addition	4	0.06 ± 0.03	0.04 ± 0.01	0.06 ± 0.01	0.05 ± 0.02	0.05 ± 0.02	0.05 ± 0.02	0.03 ± 0.01	0.01 ± 0.01	1.02445	0.322072	0.267231	-1.9807	-0.731982	0.0116855	-1.29898	-0.164414	0.571144	1.52482	0.519144	0.0737233	1.41683	0.657658	0.0234837	-2.69761	-0.462838	0.110854	1.33569	0.283784	0.328288	3.60318	0.53491	0.0653821	-1.63592	-0.484234	0.0953017	-1.18286	-0.364865	0.2088	-2.22803	-0.564189	0.0519562	1.06059	-0.288288	0.320669
multimer + D,L-endopeptidase	5	0.63 ± 0.31	0.47 ± 0.07	0.56 ± 0.12	0.39 ± 0.04	0.86 ± 0.28	0.53 ± 0.05	0.32 ± 0.04	0.16 ± 0.06	-1.13089	-0.502483	0.0532286	-2.00557	-0.837472	0.00127401	1.3575	0.0356659	0.890867	2.72257	0.739955	0.0044186	-1.19931	-0.63702	0.0142607	-2.86353	-0.769752	0.00306393	1.11932	0.0546275	0.833548	3.20522	0.638826	0.0139878	-1.34184	-0.524153	0.0437552	-1.42302	-0.586456	0.0240639	-1.91586	-0.607223	0.0194912	-1.62737	-0.603612	0.0202272
Adaptive PG
amidase activity
combined - amidase activity	62	16.53 ± 4.43	13.59 ± 5.80	12.35 ± 4.02	15.07 ± 4.40	11.29 ± 8.31	12.93 ± 1.18	13.71 ± 2.33	19.17 ± 8.85	-1.3385	-0.451864	1.10401e-08	-1.20512	-0.324921	3.97896e-05	-1.46366	-0.254805	0.00127267	-1.21454	0.0694468	0.379851	1.10924	0.160455	0.0424596	1.41061	0.273609	0.000540486	-1.05088	0.0448772	0.570387	-1.48237	-0.160622	0.0422448	-1.21619	-0.136303	0.0847834	1.22079	0.113906	0.149763	1.39777	0.276868	0.000463414	1.14522	0.0485542	0.539229
amidase activity	19	14.53 ± 4.02	12.05 ± 5.14	10.47 ± 3.74	13.12 ± 3.99	9.46 ± 7.47	11.24 ± 1.03	12.29 ± 2.09	17.13 ± 7.83	-1.38777	-0.651576	1.52078e-06	-1.18212	-0.443013	0.001078	-1.53638	-0.63391	2.89531e-06	-1.29968	-0.244755	0.0708812	1.0892	-0.0330021	0.807581	1.42149	0.426573	0.00164383	-1.07137	-0.187584	0.166258	-1.52294	-0.425347	0.00169548	-1.20579	-0.408171	0.00259356	1.25358	-0.0398724	0.768567	1.39358	0.143909	0.28823	1.18928	-0.0342289	0.800576
polysaccharide	13	10.59 ± 2.80	8.92 ± 3.72	7.65 ± 2.65	9.71 ± 2.85	6.97 ± 5.48	8.22 ± 0.80	9.20 ± 1.59	12.94 ± 5.72	-1.38531	-0.737224	5.85343e-06	-1.15095	-0.440849	0.00673159	-1.51883	-0.637489	8.90798e-05	-1.31963	-0.246684	0.129435	1.08899	-0.0291777	0.857662	1.45145	0.527144	0.0011941	-1.0843	-0.172414	0.289233	-1.57381	-0.519363	0.00141068	-1.18778	-0.422104	0.00946959	1.27008	-0.0327144	0.840627	1.40644	0.201061	0.216498	1.17929	-0.0344828	0.832138
dimer	7	4.23 ± 1.50	3.37 ± 1.71	2.97 ± 1.24	3.69 ± 1.36	2.64 ± 2.19	3.20 ± 0.28	3.27 ± 0.56	4.68 ± 2.47	-1.42216	-0.501782	0.0226745	-1.29393	-0.444121	0.0436952	-1.60291	-0.613865	0.00530497	-1.23879	-0.232912	0.290153	1.09618	0.00291545	0.989436	1.38959	0.289925	0.187934	-1.05343	-0.21218	0.335231	-1.46384	-0.287982	0.190911	-1.25498	-0.355361	0.10655	1.2422	0.00291545	0.989436	1.43272	0.103337	0.638848	1.21245	0.000971817	0.996478
non -anh	12	12.65 ± 3.44	10.64 ± 4.44	9.21 ± 3.25	11.66 ± 3.43	8.32 ± 6.60	10.03 ± 0.91	10.95 ± 1.82	15.39 ± 6.83	-1.37464	-0.574924	0.00135148	-1.15532	-0.337156	0.0462138	-1.52076	-0.579128	0.00123369	-1.31632	-0.281728	0.19154	1.09586	0.00649847	0.969351	1.44635	0.480887	0.00893135	-1.06034	-0.103976	0.538716	-1.53362	-0.454511	0.0144066	-1.18958	-0.362768	0.0639274	1.26634	-0.043578	0.796673	1.40469	0.147171	0.768436	1.20566	0.036315	0.829992
anh	7	1.87 ± 0.58	1.41 ± 0.71	1.26 ± 0.49	1.46 ± 0.57	1.13 ± 0.87	1.21 ± 0.13	1.33 ± 0.27	1.73 ± 1.01	-1.48456	-0.746032	0.000703649	-1.40224	-0.598316	0.0131638	-1.6514	-0.692258	0.00166692	-1.17768	-0.168772	0.443384	1.03813	-0.746032	0.000703649	1.22824	0.311305	0.157416	-1.16138	-0.31908	0.294606	-1.42646	-0.35277	0.109127	-1.32938	-0.462909	0.0355242	1.1593	-0.0314221	0.886523	1.29556	0.130547	0.553255	1.06961	-0.151927	0.980403
amidase + 4 or 5 aa addition	12	0.39 ± 0.08	0.29 ± 0.11	0.33 ± 0.06	0.38 ± 0.07	0.28 ± 0.23	0.45 ± 0.13	0.37 ± 0.07	0.44 ± 0.33	-1.19431	-0.0951835	0.57359	-1.0569	-0.328746	0.0519301	-1.38574	-0.206804	0.221431	-1.31114	0.0913609	0.589079	1.31111	0.443043	0.0176122	1.50842	0.0187309	0.911817	1.53483	0.642966	0.000287598	1.0175	0.375382	0.0264562	-1.3244	0.102446	0.544704	1.18233	0.323777	0.111156	1.20375	0.329511	0.102774	1.60591	0.445719	0.016812
amidase + 3 aa substitution	7	0.02 ± 0.01	0.15 ± 0.11	0.02 ± 0.01	0.22 ± 0.14	0.02 ± 0.01	0.05 ± 0.10	0.02 ± 0.01	0.16 ± 0.07	-1.29328	-0.793327	0.000629258	-1.03822	0.208941	0.685324	1.0027	-0.113703	0.605583	1.04102	-0.176547	0.845338	1.40874	0.591189	0.0145093	1.06502	0.26725	0.449699	-2.80402	-0.849692	0.000227764	-2.98634	-0.834791	0.000299769	6.31933	0.781017	0.000779164	11.5131	0.862002	0.000180928	6.98747	0.821186	0.000383766	2.24761	0.323615	0.283275
amidase + D,L-endopeptidase	5	0.19 ± 0.05	0.14 ± 0.08	0.09 ± 0.05	0.14 ± 0.05	0.13 ± 0.12	0.14 ± 0.01	0.11 ± 0.02	0.12 ± 0.08	-2.01897	-0.757111	0.00716824	-1.76694	-0.832054	0.00273971	-1.47991	0.161174	0.535232	1.19395	0.5386	0.0765297	-1.02409	-0.229797	0.753357	-1.16075	-0.227991	0.76088	-1.01784	0.444695	0.174254	1.1404	0.442889	0.176835	-1.29838	-0.13228	0.610834	1.51841	0.24605	0.687728	1.17241	0.297517	0.504789	1.11983	0.13228	0.610834
amidase + deN	4	0.07 ± 0.02	0.08 ± 0.02	0.05 ± 0.01	0.06 ± 0.01	0.15 ± 0.05	0.17 ± 0.03	0.11 ± 0.01	0.13 ± 0.06	-1.3124	-0.566441	0.0510268	1.56578	0.486486	0.0937717	2.27038	0.709459	0.0145288	1.45001	0.38964	0.179526	-1.31968	-0.734234	0.0114303	1.54005	0.698198	0.0161669	2.05625	0.808559	0.00534798	1.33518	0.324324	0.2639	1.24485	0.0641892	0.825002	1.23799	-0.0236486	0.935073	1.2244	0.127252	0.66113	1.12744	0.13964	0.630499
D,L-endopeptidase activity
combined - D,L-endopeptidase	18	2.51 ± 0.55	2.48 ± 0.26	2.14 ± 0.08	2.44 ± 0.54	2.96 ± 0.73	2.12 ± 0.15	1.64 ± 0.22	1.46 ± 0.52	-1.17418	-0.379328	0.00637455	-1.52666	-0.583721	2.69619e-05	1.17963	0.111628	0.422119	1.8009	0.482171	0.000525446	-1.01696	-0.331008	0.0172948	-1.70376	-0.471318	0.000700477	-1.17188	0.0749354	0.589967	1.45387	0.369251	0.00792154	-1.00978	-0.14186	0.307651	1.14341	-0.0744186	0.592534	-1.12692	-0.0958656	0.490572	-1.39591	-0.202842	0.144647
D,L-endopeptidase	9	2.09 ± 0.49	1.97 ± 0.25	1.75 ± 0.10	1.78 ± 0.35	2.59 ± 0.58	1.68 ± 0.17	1.28 ± 0.21	1.09 ± 0.34	-1.19286	-0.538851	0.00844476	-1.63117	-0.800557	0.000117048	1.23825	0.0802329	0.680168	2.01979	0.724627	0.000590363	-1.11002	-0.628955	0.00369368	-1.81265	-0.663376	0.00196032	-1.17075	0.0508732	0.793796	1.54828	0.506454	0.027793	-1.06012	-0.323209	0.290359	1.01369	-0.364212	0.183908	-1.17806	-0.347001	0.223819	-1.53683	-0.559099	0.0122121
crosslinked	8	1.04 ± 0.48	0.93 ± 0.24	0.85 ± 0.11	0.72 ± 0.22	1.67 ± 0.47	1.15 ± 0.15	0.51 ± 0.06	0.42 ± 0.23	-1.23044	-0.560227	0.0131795	-2.03414	-0.839205	9.40936e-05	1.60374	0.122159	0.553565	3.26222	0.789773	0.000256175	-1.29714	-0.667614	0.00241011	-2.22489	-0.701136	0.00134647	1.23541	0.140909	0.988762	2.74864	0.588636	0.00861631	-1.11834	-0.352273	0.175127	-1.17897	-0.402273	0.102144	-1.22322	-0.355114	0.170077	-1.45177	-0.549432	0.0154186
- dimer	3	0.41 ± 0.17	0.45 ± 0.20	0.28 ± 0.05	0.31 ± 0.19	0.81 ± 0.18	0.62 ± 0.10	0.20 ± 0.03	0.25 ± 0.17	-1.46642	-0.643446	0.0546411	-2.08421	-0.823221	0.0139465	1.98643	0.262921	0.864622	4.14014	0.854682	0.0106923	-1.45745	-0.703371	0.035668	-1.81525	-0.571536	0.0878309	1.38301	0.280899	0.803012	2.51051	0.492135	0.141612	1.103	-0.059176	0.859716	1.10979	-0.0876404	0.793516	1.26643	0.071161	0.831694	-1.30218	-0.447191	0.181685
- multimer	5	0.63 ± 0.31	0.47 ± 0.07	0.56 ± 0.12	0.39 ± 0.04	0.86 ± 0.28	0.53 ± 0.05	0.32 ± 0.04	0.16 ± 0.06	-1.13089	-0.502483	0.106457	-2.00557	-0.837472	0.00254803	1.3575	0.0356659	0.890867	2.72257	0.739955	0.00883721	-1.19931	-0.63702	0.0285214	-2.86353	-0.769752	0.00612787	1.11932	0.0546275	0.833548	3.20522	0.638826	0.0279756	-1.34184	-0.524153	0.0875104	-1.42302	-0.586456	0.0481278	-1.91586	-0.607223	0.0389825	-1.62737	-0.603612	0.0404545
dipeptide	1	1.00 ± 0.18	1.01 ± 0.18	0.89 ± 0.17	1.04 ± 0.22	0.90 ± 0.23	0.52 ± 0.13	0.76 ± 0.21	0.64 ± 0.13	-1.13128	0	1	-1.32218	0	1	-1.11983	0	1	1.18069	0	1	1.02702	0	1	-1.57348	0	1	-1.95709	0	1	-1.24379	0	1	1.01095	0	1	1.17457	0	1	-1.17718	0	1	-1.72873	0	1
D,L endopeptidase + 4-5 aa addition	3	0.18 ± 0.07	0.19 ± 0.06	0.22 ± 0.08	0.21 ± 0.02	0.17 ± 0.06	0.18 ± 0.04	0.18 ± 0.04	0.11 ± 0.06	1.22128	0.466667	0.163393	-1.01401	0.120599	0.718711	-1.05992	0.0172285	0.958963	-1.04528	-0.0816479	0.807347	1.15835	0.0456929	0.891452	-1.64372	-0.282397	0.399	-1.00487	-0.197004	0.834423	1.63575	0.0846442	0.800424	1.01546	0.138577	0.678966	-1.03828	-0.000749064	0.998215	-1.59633	-0.116105	0.728772	1.07108	0.182022	0.880045
L,D-endopeptidase activity or sixth position aa variation
combined - L,D-endopeptidase	5	0.22 ± 0.09	0.01 ± 0.004	0.22 ± 0.06	0.01 ± 0.003	0.13 ± 0.06	0.01 ± 0.003	0.20 ± 0.03	0.01 ± 0.01	1.0048	0.0112867	0.965367	-1.09644	-0.0582393	0.987264	-1.72771	-0.757111	0.0215047	-1.57575	-0.660497	0.0331662	1.29743	0.679458	0.0179036	1.99446	0.277652	0.85638	-1.01853	0.121445	0.768428	-2.03143	-0.158465	0.650538	-40.0838	-0.9693	0.000576915	-31.043	-0.958465	0.000680117	-18.3298	-0.808578	0.00560096	-23.6305	-0.951242	0.000758289
other modifications
methylation	3	0.02 ± 0.01	0.08 ± 0.05	0.01 ± 0.005	0.05 ± 0.04	0.02 ± 0.01	0.12 ± 0.08	0.02 ± 0.01	0.06 ± 0.02	-1.15498	-0.634457	0.0581091	1.25309	0.000749064	0.998215	1.08245	-0.228464	0.495028	-1.15765	-0.526592	0.115783	-1.502	-0.276404	0.409081	-1.32006	-0.414232	0.216032	1.44208	0.718352	0.031918	1.90363	0.655431	0.050287	5.15239	0.722846	0.0308612	3.962	0.701873	0.0360629	3.1148	0.739326	0.027239	6.86419	0.850187	0.0111114
combined deamination	6	0.93 ± 0.38	0.48 ± 0.05	2.17 ± 0.68	1.17 ± 0.42	2.17 ± 0.84	0.81 ± 0.05	0.93 ± 0.07	0.91 ± 0.48	2.32	0.607089	0.0106034	-1	0.00872956	0.972144	2.32	0.655354	0.00580363	2.32	0.618401	0.0092379	2.44	0.683258	0.00402581	1.89	0.536953	0.0238044	1.69	0.0346908	0.883899	-1.12	-0.315988	0.183475	-1.96	-0.340875	0.151318	-1.86	-0.291101	0.220435	-1.03	-0.143288	0.951904	-2.68	-0.705882	0.00296476
deamination	2	0.04 ± 0.02	0.04 ± 0.01	0.04 ± 0.01	0.05 ± 0.02	0.06 ± 0.01	0.03 ± 0.02	0.04 ± 0.01	0.04 ± 0.02	1.11094	0.172646	1	1.21238	0.0964126	1	1.73145	0.793722	1	1.42814	0.387892	1	1.27352	0.401345	1	1.07979	0.329596	1	-1.44674	-0.495516	1	-1.56218	-0.538117	1	1.14243	-0.201794	1	1.30963	-0.0224215	1	1.01749	-0.116592	1	-2.19266	-0.661435	1
deamination + amidase	4	0.90 ± 0.36	0.43 ± 0.05	2.13 ± 0.68	1.11 ± 0.40	2.09 ± 0.85	0.77 ± 0.06	0.89 ± 0.07	0.86 ± 0.45	2.37	0.81982	0.00474162	-1.01	-0.036036	0.901208	2.33	0.70045	0.0158269	2.35	0.728604	0.0120778	2.56	0.818694	0.00479933	1.98	0.636361	0.0283963	1.78	0.300676	0.300316	-1.11	-0.201577	0.487442	-2.06	-0.407658	0.160235	-1.91	-0.423423	0.144677	-1.03	0.0371622	0.898137	-2.7	-0.721847	0.0128974
combined de-N-acetylation	5	0.17 ± 0.10	0.23 ± 0.16	0.17 ± 0.12	0.19 ± 0.12	0.26 ± 0.13	0.34 ± 0.23	0.27 ± 0.13	0.25 ± 0.25	1.01996	-0.348081	0.180546	1.58204	0.506095	0.05154	1.53136	0.556659	0.0322355	-1.03309	0.18465	0.477486	-1.21984	-0.717381	0.00578403	1.09287	0.533183	0.0402509	1.46829	0.678555	0.00904323	1.34352	0.320993	0.21688	1.36493	0.10158	0.695959	1.09705	-0.0455982	0.860752	-1.06056	0.0293454	0.910116	1.30872	0.2	0.441654
de-N-acetylation NAG	4	0.07 ± 0.02	0.08 ± 0.02	0.05 ± 0.01	0.06 ± 0.01	0.15 ± 0.05	0.17 ± 0.03	0.11 ± 0.01	0.13 ± 0.06	-1.31	-0.57	0.0510268	1.57	0.49	0.0937717	2.27	0.71	0.0145288	1.45	0.39	0.179526	-1.32	-0.73	0.0114303	1.54	0.7	0.0161669	2.06	0.81	0.00534798	1.34	0.32	0.2639	1.24	0.06	0.825002	1.24	-0.02	0.935073	1.22	0.13	0.66113	1.13	0.14	0.630499
de-N-acetylation NAM	1	0.09 ± 0.10	0.13 ± 0.15	0.11 ± 0.12	0.12 ± 0.11	0.09 ± 0.12	0.14 ± 0.22	0.14 ± 0.13	0.11 ± 0.20	1.25	0	1	1.67	0	1	1.04	0	1	-1.61	0	1	-1.14	0	1	-1.23	0	1	1.02	0	1	1.26	0	1	1.55	0	1	1.09	0	1	-1.33	0	1	1.52	0	1
stem peptide amino acid variations
non-aa changed	90	78.21 ± 12.53	73.69 ± 6.06	76.63 ± 6.63	70.96 ± 4.96	75.74 ± 17.73	70.68 ± 7.17	77.04 ± 5.63	74.14 ± 25.41	-1.02063	-0.289199	4.40635e-05	-1.01517	-0.302359	1.8302e-05	-1.03256	-0.229795	0.00149445	-1.01713	0.0701428	0.303404	-1.03855	-0.215518	0.00313203	1.00613	0.0477343	0.483693	-1.04264	0.0649286	0.340764	-1.04904	0.0984482	0.148607	-1.0613	-0.371446	1.00741e-07	-1.07993	-0.276847	9.73096e-05	-1.03907	-0.163066	0.0334616	-1.07166	-0.196089	0.00401354
combined - all stem peptide aa variations	127	8.59 ± 2.58	12.16 ± 2.17	9.09 ± 1.68	13.28 ± 2.11	9.11 ± 2.85	15.93 ± 3.98	10.07 ± 0.98	9.94 ± 4.58	1.05786	0.135281	0.0255693	1.1718	0.0779307	0.198382	1.0604	-0.0576201	0.34162	-1.10506	-0.111782	0.130117	1.09218	0.0983393	0.104589	-1.22336	-0.261265	3.23645e-05	1.31049	0.171045	0.00951687	1.60321	0.226728	0.000365219	1.4151	0.206858	0.000640135	1.461	0.127137	0.0358801	-1.01303	-0.00831555	0.890841	1.74885	0.288689	3.78536e-06
combined - second position - Glu to Gln	6	0.09 ± 0.03	0.68 ± 0.18	0.14 ± 0.06	0.96 ± 0.60	0.23 ± 0.13	0.22 ± 0.45	0.18 ± 0.06	0.53 ± 0.48	1.5591	0.504525	0.0505345	1.96756	0.68175	0.0061613	2.48713	0.671192	0.0141691	1.26407	0.164404	0.586687	1.39844	0.44721	0.0717215	-1.28849	-0.11463	0.944144	-3.05483	-0.755656	0.00293648	-2.37086	-0.589744	0.0195702	7.45811	0.68175	0.00821506	6.68955	0.521116	0.0565274	2.94185	0.453243	0.0846066	-1.01872	-0.263952	0.319836
second position - Glu to Gln	3	0.04 ± 0.01	0.48 ± 0.12	0.04 ± 0.01	0.62 ± 0.42	0.12 ± 0.11	0.14 ± 0.32	0.09 ± 0.03	0.40 ± 0.36	1.08574	0.174532	0.602187	2.2624	0.731835	0.0288372	3.10509	0.731835	0.0288372	1.37248	0.192509	0.565325	1.28797	0.208989	0.532518	-1.2024	-0.141573	0.672424	-3.54907	-0.853184	0.0216608	-2.95166	-0.818727	0.0289532	12.2126	0.766292	0.0442036	14.4873	0.766292	0.0442036	4.48942	0.71236	0.0333754	1.1082	-0.0456929	0.891452
combined - third position	23	0.40 ± 0.07	2.23 ± 0.57	0.38 ± 0.04	2.68 ± 1.40	0.54 ± 0.10	0.86 ± 1.06	0.53 ± 0.06	1.89 ± 1.45	-1.02995	-0.284092	0.043362	1.3395	0.374527	0.00494371	1.35674	0.159079	0.297868	1.01287	-0.0893095	0.705662	1.20344	0.305371	0.0203876	-1.1813	0.00685422	0.955825	-2.5924	-0.715396	2.22075e-08	-2.19453	-0.652788	3.97072e-07	5.64002	0.655243	7.12564e-07	6.99071	0.70046	9.03904e-08	3.56434	0.637647	1.53655e-06	1.60355	0.294118	0.0261859
third position	15	0.36 ± 0.07	2.04 ± 0.48	0.35 ± 0.04	2.43 ± 1.26	0.50 ± 0.09	0.78 ± 0.96	0.50 ± 0.05	1.70 ± 1.37	-1.01447	-0.0451116	0.766331	1.37714	0.446343	0.00327863	1.39554	0.295458	0.0516117	1.01336	-0.0380293	0.802184	1.19478	0.219707	0.147801	-1.19843	-0.0891455	0.557033	-2.61451	-0.640031	2.48381e-05	-2.18161	-0.598768	7.99851e-05	5.66118	0.575058	0.000151713	6.86175	0.609238	5.98469e-05	3.43018	0.540262	0.000372232	1.55158	0.249577	0.100153
AEx	3	0.02 ± 0.01	0.04 ± 0.01	0.02 ± 0.01	0.07 ± 0.03	0.03 ± 0.02	0.02 ± 0.02	0.05 ± 0.01	0.03 ± 0.02	-1.098	-0.0801498	0.810814	2.15708	0.529588	0.113725	1.41666	0.409738	0.221056	-1.52265	-0.123596	0.71203	1.65622	0.232959	0.486581	-1.29497	0.0127341	0.969662	-1.94954	-0.261423	0.434939	-1.50547	-0.508614	0.128755	1.69298	0.0486891	0.884383	3.07876	0.129588	0.698735	-1.64996	-0.149064	0.656179	-1.63134	-0.496629	0.138012
AExA	12	0.34 ± 0.06	2.00 ± 0.47	0.33 ± 0.03	2.37 ± 1.23	0.47 ± 0.08	0.76 ± 0.93	0.44 ± 0.05	1.67 ± 1.34	-1.01041	-0.0355505	0.833518	1.32193	0.41896	0.0264907	1.39087	0.262232	0.242067	1.05215	-0.0156728	0.926169	1.18556	0.213303	0.414507	-1.19675	-0.113914	0.500617	-2.63259	-0.727829	3.36561e-05	-2.19977	-0.613532	0.000572334	5.94405	0.701453	6.7272e-05	7.12034	0.723242	3.80276e-05	3.75724	0.708716	5.57214e-05	1.62335	0.436544	0.019699
monomer	9	0.19 ± 0.03	1.25 ± 0.30	0.18 ± 0.02	1.54 ± 0.85	0.28 ± 0.06	0.42 ± 0.67	0.29 ± 0.02	1.09 ± 0.87	-1.04875	-0.237661	0.4441	1.53262	0.472032	0.0611855	1.49569	0.208302	0.569017	-1.02469	-0.239686	0.872546	1.23188	0.303974	0.236668	-1.14245	-0.000759301	0.996887	-2.98615	-0.569223	0.00459796	-2.61382	-0.632498	0.00231011	6.61855	0.502911	0.013024	8.5507	0.554037	0.00883718	3.78001	0.45634	0.0253927	1.48187	0.138952	0.633693
dimer	6	0.17 ± 0.04	0.79 ± 0.19	0.17 ± 0.03	0.89 ± 0.41	0.22 ± 0.04	0.35 ± 0.29	0.20 ± 0.04	0.61 ± 0.50	1.02576	0.24359	0.406914	1.20747	0.389894	0.201497	1.29405	0.413273	0.327684	1.0717	0.263952	0.53306	1.1338	0.0852187	0.959737	-1.30188	-0.217195	0.721153	-2.26366	-0.719457	0.00491525	-1.73876	-0.524133	0.0364835	4.64462	0.659125	0.0110557	5.13385	0.666667	0.00668202	2.95462	0.643288	0.0135428	1.58558	0.404223	0.355357
lysine	8	0.19 ± 0.04	1.44 ± 0.35	0.19 ± 0.03	1.72 ± 0.92	0.23 ± 0.05	0.47 ± 0.66	0.23 ± 0.04	1.00 ± 1.09	-1.00484	0.0875	0.671316	1.23191	0.434091	0.0705511	1.24858	0.367614	0.149241	1.01353	0.0897727	0.663298	1.19248	0.211364	0.610693	-1.44307	-0.319886	0.241645	-3.07376	-0.817045	0.000148419	-2.13001	-0.647159	0.00339649	7.70948	0.698295	0.00141593	9.23791	0.730682	0.000789593	4.33667	0.630682	0.00444785	2.00882	0.357386	0.166123
other	7	0.17 ± 0.03	0.59 ± 0.14	0.17 ± 0.01	0.71 ± 0.34	0.27 ± 0.05	0.30 ± 0.29	0.26 ± 0.02	0.65 ± 0.28	-1.02546	-0.194687	0.753192	1.54031	0.444121	0.0436952	1.56696	0.202462	0.357837	1.0173	-0.182378	0.815023	1.20573	0.22125	0.314982	1.09851	0.177195	0.420969	-1.93665	-0.414966	0.0594844	-2.12742	-0.521866	0.0177838	3.441	0.41367	0.0602839	4.25456	0.448656	0.04159	2.45402	0.417557	0.0579117	1.1339	0.11759	0.593312
combined - fourth / fifth position	91	7.77 ± 2.40	8.87 ± 2.58	8.20 ± 1.58	8.77 ± 3.08	7.93 ± 2.74	13.55 ± 5.44	8.95 ± 0.83	7.20 ± 3.32	1.05466	0.202635	0.00566365	1.15132	-0.0808016	0.233869	1.02005	-0.135285	0.0924885	-1.12869	-0.0788315	0.490936	-1.01072	-0.0500816	0.460603	-1.23194	-0.347985	5.89162e-07	1.5286	0.468772	9.9395e-12	1.88314	0.531874	9.29332e-15	1.14084	0.0819713	0.227168	1.07024	-0.0117893	0.862107	-1.24326	-0.168098	0.0132643	1.7096	0.368055	1.17499e-07
fourth / fifth position	71	7.11 ± 2.31	8.28 ± 2.62	7.56 ± 1.52	8.07 ± 3.06	7.41 ± 2.45	12.84 ± 5.26	8.36 ± 0.74	6.55 ± 3.05	1.06252	0.23458	0.00170629	1.17521	-0.00235364	0.97489	1.04142	-0.0978444	0.190704	-1.12847	-0.127956	0.0870461	-1.02549	-0.200433	0.00735238	-1.26251	-0.373408	5.92404e-07	1.55195	0.4287	9.8605e-09	1.95934	0.522696	2.74595e-12	1.16373	0.10046	0.179119	1.06803	-0.0629506	0.399869	-1.27496	-0.214182	0.00417923	1.73421	0.355998	1.92775e-06
AEmx	27	1.42 ± 0.39	2.37 ± 1.06	1.34 ± 0.30	1.47 ± 0.76	1.73 ± 0.57	2.84 ± 1.23	2.15 ± 0.27	2.00 ± 0.84	-1.05753	-0.206651	0.21514	1.51804	0.607284	7.24341e-07	1.21817	0.0567432	0.745136	-1.24616	-0.487816	0.000127552	-1.61082	-0.793789	2.75305e-11	-1.18545	-0.134512	0.723284	1.19633	0.297968	0.0141166	1.41819	0.329462	0.00817783	1.67203	0.29656	0.0195052	1.09772	0.0921087	0.506568	-1.07627	-0.0247207	0.995312	1.64205	0.405648	0.00122256
AEmAx	44	5.67 ± 2.00	5.86 ± 1.58	6.18 ± 1.39	6.57 ± 2.34	5.66 ± 1.96	9.99 ± 4.06	6.19 ± 0.61	4.53 ± 2.25	1.08969	0.485374	7.35126e-07	1.09195	-0.391877	5.84456e-05	-1.00221	-0.183618	0.0907614	-1.09436	0.119262	0.387381	1.12136	0.205783	0.049837	-1.29294	-0.47626	1.25922e-06	1.70497	0.454995	4.25954e-06	2.20443	0.576395	2.00978e-09	1.03375	-0.0383663	0.811028	1.0638	-0.15369	0.140917	-1.36573	-0.306706	0.00249048	1.76641	0.276665	0.00513704
monomer	33	4.10 ± 1.32	5.09 ± 1.63	4.11 ± 0.92	4.55 ± 1.73	4.57 ± 1.67	8.47 ± 3.45	5.59 ± 0.53	4.56 ± 2.33	1.0025	0.0900329	0.389111	1.36512	0.173275	0.194836	1.11575	0.000949252	0.992755	-1.2235	-0.180723	0.167709	-1.11701	-0.287477	0.0119215	-1.1146	-0.240161	0.0216009	1.66597	0.450456	3.28066e-05	1.85689	0.431033	3.73724e-05	1.24088	0.132092	0.412778	1.10813	-0.00971157	0.925984	-1.22619	-0.161154	0.123182	1.85281	0.315809	0.00251989
dimer	38	3.01 ± 1.00	3.18 ± 1.01	3.44 ± 0.63	3.51 ± 1.34	2.82 ± 0.83	4.37 ± 1.82	2.76 ± 0.29	1.96 ± 0.76	1.14272	0.323877	0.00190317	-1.09214	-0.156354	0.110654	-1.06799	-0.168935	0.169556	1.02261	-0.0609756	0.53386	1.10234	-0.091656	0.34971	-1.62408	-0.430424	2.25096e-05	1.37135	0.340565	0.000511368	2.22718	0.519127	2.35993e-07	1.05814	0.0564827	0.564423	1.02075	-0.0996149	0.618921	-1.40535	-0.226316	0.04188	1.54975	0.334018	0.00130914
AEmKR - known protein (OprI) linkage	2	0.11 ± 0.01	0.09 ± 0.02	0.13 ± 0.03	0.09 ± 0.01	0.17 ± 0.17	0.13 ± 0.02	0.20 ± 0.04	0.11 ± 0.03	1.21752	0.387892	1	1.91418	0.517937	1	1.60893	0.434978	1	-1.18973	-0.107623	1	1.00937	-0.044843	1	1.255	0.309417	1	1.52117	0.529148	1	1.21208	0.29148	1	-1.18768	-0.331839	1	-1.43259	-0.605381	1	-1.8115	-0.585202	1	-1.2562	-0.286996	1
individual aa variations in fourth or fifth position
combined glycine	23	4.80 ± 1.50	5.46 ± 1.27	4.58 ± 0.88	5.02 ± 1.07	4.92 ± 1.82	6.45 ± 1.70	6.15 ± 0.57	5.33 ± 2.68	-1.04727	-0.0979028	0.428822	1.28189	0.0451151	0.715409	1.02553	-0.353453	0.00428403	-1.24998	-0.316829	0.010453	-1.08732	-0.0199488	0.871922	-1.02476	-0.149668	0.226452	1.18206	0.203683	0.0997477	1.21133	0.318465	0.0100617	1.13797	-0.185473	0.133896	1.09605	-0.180153	0.145414	-1.15436	-0.372072	0.00263906	1.31167	0.135959	0.271871
glycine	12	4.33 ± 1.44	4.97 ± 1.29	4.14 ± 0.84	4.45 ± 1.09	4.54 ± 1.60	5.96 ± 1.63	5.68 ± 0.50	4.75 ± 2.43	-1.04437	0.0194954	0.908234	1.31401	0.0642202	0.704167	1.04976	-0.286315	0.361945	-1.25172	-0.31919	0.236529	-1.11616	-0.196865	0.977749	-1.04638	-0.151758	0.739148	1.20084	0.227446	0.357394	1.25653	0.377294	0.102791	1.1479	-0.174694	0.30166	1.07406	-0.307722	0.275398	-1.1978	-0.475917	0.01958	1.3131	0.161697	0.339054
fourth	3	0.54 ± 0.19	0.96 ± 0.48	0.51 ± 0.13	0.54 ± 0.27	0.67 ± 0.28	1.16 ± 0.46	0.98 ± 0.11	0.88 ± 0.47	-1.07513	-0.283895	0.793006	1.79599	0.604494	0.142028	1.23891	0.102622	0.759231	-1.44965	-0.520599	0.239975	-1.78159	-0.92809	0.0111481	-1.09311	-0.116105	0.728772	1.21392	0.3603	0.563789	1.32696	0.39176	0.241987	1.76371	0.303371	0.36491	1.06434	-0.219476	0.512154	-1.11312	-0.306367	0.360193	1.72814	0.475655	0.310869
fifth	9	3.78 ± 1.25	3.96 ± 0.81	3.63 ± 0.71	3.89 ± 0.87	3.87 ± 1.32	4.78 ± 1.17	4.71 ± 0.39	3.87 ± 1.96	-1.04036	0.121741	0.531641	1.24463	-0.11921	0.540208	1.02221	-0.413819	0.0669752	-1.21759	-0.246773	0.20483	-1.01734	0.052898	0.785785	-1.02455	-0.161731	0.811982	1.20755	0.179448	0.356529	1.23719	0.367249	0.118345	1.04763	-0.33384	0.172597	1.07133	-0.333333	0.173552	-1.21721	-0.526702	0.0136126	1.23757	0.0534042	0.783786
monomer	4	2.79 ± 0.84	3.58 ± 0.88	2.53 ± 0.52	2.92 ± 0.73	3.23 ± 1.19	4.49 ± 1.15	4.26 ± 0.36	3.85 ± 1.99	-1.10084	-0.0788288	0.785971	1.52822	0.38964	0.359053	1.15942	-0.127252	0.66113	-1.31809	-0.518018	0.148702	-1.22343	-0.308559	0.575645	1.07813	0.311937	0.282577	1.25576	0.527027	0.1389	1.16475	0.242117	0.404261	1.28245	-0.0720721	0.803925	1.15395	-0.213964	0.461089	-1.10528	-0.324324	0.263901	1.38902	0.22973	0.857464
dimer	8	1.53 ± 0.60	1.39 ± 0.41	1.61 ± 0.32	1.52 ± 0.39	1.31 ± 0.42	1.47 ± 0.49	1.42 ± 0.14	0.89 ± 0.44	1.04813	0.06875	0.738823	-1.07879	-0.101136	0.623798	-1.17449	-0.361364	0.159382	-1.08871	-0.213068	0.301462	1.09585	-0.136932	0.506646	-1.55961	-0.382955	0.126569	1.05814	0.0721591	0.72638	1.65029	0.438636	0.0668027	-1.10597	-0.223295	0.557705	-1.05782	-0.349432	0.180297	-1.5989	-0.54375	0.0167292	1.1237	0.124432	0.54621
glycine trimer	1	0.03 ± 0.02	0.02 ± 0.01	0.03 ± 0.005	0.02 ± 0.01	0.02 ± 0.01	0.02 ± 0.01	0.02 ± 0.003	0.01 ± 0.003	-1.17233	0	1	-2.21653	0	1	-1.45224	0	1	1.52629	0	1	1.25833	0	1	-3.02499	0	1	-1.16135	0	1	2.60471	0	1	-1.85282	0	1	-1.256	0	1	-2.52861	0	1	-1.4817	0	1
glycine + amidase	5	0.20 ± 0.07	0.21 ± 0.09	0.14 ± 0.05	0.23 ± 0.05	0.15 ± 0.16	0.25 ± 0.05	0.24 ± 0.05	0.38 ± 0.29	-1.50069	-0.288488	0.267078	1.16064	-0.0139955	0.957062	-1.36443	-0.326411	0.418443	-1.58361	-0.228894	0.757113	1.12496	0.213544	0.822714	1.82023	0.376975	0.587977	1.21115	0.453725	0.3236	-1.5029	0.03386	0.896361	1.01378	-0.204515	0.862831	1.71149	0.0808126	0.755886	1.58992	0.0717833	0.782432	1.6753	0.187359	0.942098
glycine + D,L-endopeptidase	2	0.18 ± 0.07	0.18 ± 0.06	0.22 ± 0.08	0.21 ± 0.02	0.17 ± 0.06	0.18 ± 0.04	0.18 ± 0.04	0.11 ± 0.06	1.22104	0.374439	1	-1.01544	-0.0896861	1	-1.06222	-0.23991	1	-1.04606	-0.134529	1	1.15705	-0.112108	1	-1.65995	-0.461883	1	1.00843	0.0919283	1	1.67395	0.526906	1	-1.01451	-0.156951	1	-1.07062	-0.376682	1	-1.65842	-0.565022	1	1.05586	0.0224215	1
combined lysine	24	0.93 ± 0.26	1.98 ± 0.35	1.00 ± 0.17	2.46 ± 0.84	0.76 ± 0.28	1.27 ± 0.47	0.88 ± 0.12	1.34 ± 1.18	1.07732	-0.112225	0.658866	-1.05393	0.12952	0.927967	-1.2171	-0.131879	0.719801	-1.15482	-0.133451	0.705016	1.24406	0.278302	0.28269	-1.47826	-0.112618	0.459018	-1.55614	-0.421384	0.00332561	-1.05268	-0.296973	0.0372724	2.12621	0.329206	0.0287608	2.45529	0.37048	0.00975742	1.51589	0.194772	0.20107	1.66297	0.230936	0.0924328
lysine	7	0.65 ± 0.23	0.34 ± 0.12	0.73 ± 0.18	0.38 ± 0.19	0.46 ± 0.20	0.48 ± 0.23	0.59 ± 0.08	0.17 ± 0.10	1.13177	0.419501	0.056755	-1.10305	-0.0942663	0.668566	-1.40812	-0.509556	0.0206576	-1.27657	-0.317136	0.149784	1.14107	0.01069	0.961278	-2.02267	-0.140266	0.524108	1.42543	0.271785	0.21708	2.88318	0.338516	0.124197	-1.92707	-0.280855	0.202124	-1.91136	-0.422741	0.0548699	-3.53368	-0.753158	0.000625016	1.04157	0.0573372	0.794555
fourth	1	0.01 ± 0.02	0.02 ± 0.03	0.01 ± 0.01	0.02 ± 0.02	0.001 ± 0.02	0.03 ± 0.04	0.02 ± 0.03	0.01 ± 0.05	1.21609	0	1	2.84319	0	1	-11.2789	0	1	-32.068	0	1	-1.29093	0	1	-2.02103	0	1	1.22253	0	1	2.47077	0	1	2.66087	0	1	1.69494	0	1	-2.15951	0	1	36.6901	0	1
fifth	6	0.63 ± 0.24	0.30 ± 0.11	0.71 ± 0.19	0.36 ± 0.18	0.45 ± 0.20	0.44 ± 0.21	0.55 ± 0.10	0.14 ± 0.07	1.13627	0.40724	0.0864826	-1.14099	-0.250377	0.291907	-1.40666	-0.426848	0.0723691	-1.23284	-0.205882	0.386134	1.1821	0.145551	0.540084	-2.13004	-0.0625943	0.792175	1.43444	0.235294	0.321951	3.05541	0.280543	0.237631	-2.06339	-0.415535	0.0802614	-1.9834	-0.536953	0.0238044	-3.85201	-0.75641	0.00145223	-1.02262	-0.0889894	0.707961
monomer	3	0.32 ± 0.10	0.10 ± 0.06	0.36 ± 0.08	0.11 ± 0.10	0.23 ± 0.11	0.21 ± 0.14	0.30 ± 0.03	0.04 ± 0.06	1.11457	0.421723	0.207842	-1.0883	0.140075	0.675692	-1.41172	-0.486142	0.146525	-1.29717	-0.352809	0.292019	1.07367	-0.388764	0.245607	-2.54573	-0.147566	0.659415	2.05628	0.134082	0.688824	5.23473	0.185019	0.580552	-3.09168	-0.0891386	0.790068	-3.20945	-0.29588	0.37687	-7.23196	-0.797753	0.0171921	-1.06503	0.180524	0.58978
crosslinked	4	0.32 ± 0.13	0.23 ± 0.06	0.37 ± 0.10	0.26 ± 0.09	0.23 ± 0.09	0.25 ± 0.09	0.29 ± 0.06	0.12 ± 0.05	1.15053	0.412162	0.155666	-1.12006	-0.269144	0.353855	-1.4072	-0.52027	0.0730999	-1.25636	-0.286036	0.324464	1.17211	0.310811	0.284318	-1.90402	-0.132883	0.647132	1.12866	0.371622	0.200493	2.14899	0.449324	0.121667	-1.43016	-0.421171	0.146826	-1.40383	-0.512387	0.0775551	-2.43117	-0.709459	0.0145288	1.11053	-0.036036	0.901208
lysine + amidase	1	0.04 ± 0.01	0.03 ± 0.02	0.03 ± 0.01	0.05 ± 0.01	0.02 ± 0.03	0.03 ± 0.01	0.02 ± 0.01	0.03 ± 0.02	-1.50031	0	1	-1.54374	0	1	-1.5545	0	1	-1.00697	0	1	1.86762	0	1	1.10852	0	1	1.12342	0	1	1.01345	0	1	-1.44711	0	1	1.93627	0	1	1.18254	0	1	1.20679	0	1
combined leucine	15	1.05 ± 0.31	1.45 ± 0.53	1.26 ± 0.26	1.77 ± 0.96	1.25 ± 0.42	3.84 ± 1.96	0.89 ± 0.25	0.81 ± 0.36	1.20015	0.382602	0.152376	-1.178	-0.49592	0.0141341	1.18508	0.210162	0.432166	1.39602	0.454965	0.0354297	1.21906	0.297921	0.323012	-1.78253	-0.623095	0.000526298	2.64375	0.768129	5.4467e-06	4.71255	0.787529	2.76447e-06	1.38128	0.383526	0.0499204	1.40305	0.345958	0.098215	-1.09549	0.353657	0.0368076	3.08144	0.561201	0.000945498
Leucine	10	0.91 ± 0.29	1.39 ± 0.53	1.10 ± 0.26	1.67 ± 0.93	1.13 ± 0.40	3.67 ± 1.88	0.78 ± 0.25	0.78 ± 0.35	1.20839	0.375342	0.0846122	-1.16307	-0.348858	0.05913	1.24897	0.207763	0.52208	1.45264	0.345662	0.061493	1.19879	0.0342466	0.853022	-1.77605	-0.611416	0.00188208	2.63905	0.689041	0.00038675	4.68708	0.728311	0.000162995	1.53274	0.423744	0.0437725	1.52057	0.345205	0.123674	1.00374	0.359361	0.103781	3.23864	0.546575	0.00621664
fourth	3	0.40 ± 0.26	0.57 ± 0.30	0.40 ± 0.28	0.44 ± 0.29	0.49 ± 0.35	0.68 ± 0.35	0.39 ± 0.28	0.51 ± 0.31	1.0033	-0.202996	0.544335	-1.01405	0.301873	0.367283	1.24344	-0.00674157	0.983936	1.26091	-0.261423	0.434939	-1.29079	-0.779775	0.0397306	-1.12035	-0.213483	0.52374	1.2013	0.48015	0.151567	1.34588	0.45618	0.173062	1.42878	0.397753	0.23486	1.10326	0.232959	0.486581	1.29322	0.399251	0.233102	1.38036	0.442697	0.186115
fifth	7	0.47 ± 0.17	0.79 ± 0.32	0.64 ± 0.16	1.18 ± 0.76	0.59 ± 0.18	2.92 ± 1.67	0.35 ± 0.05	0.24 ± 0.12	1.36818	0.620343	0.00968491	-1.32212	-0.625526	0.00899812	1.27011	0.2977	0.352735	1.67924	0.603499	0.0122569	1.50472	0.385811	0.0797413	-3.21415	-0.775186	0.000861269	3.71615	0.770003	0.000940966	11.9442	0.836087	0.000292744	1.68051	0.429219	0.102512	1.84822	0.389051	0.15449	-1.44661	0.337221	0.251287	4.91694	0.584062	0.0159769
monomer	4	0.37 ± 0.13	0.52 ± 0.24	0.46 ± 0.11	0.67 ± 0.45	0.42 ± 0.14	1.97 ± 1.14	0.31 ± 0.05	0.20 ± 0.10	1.23482	0.326577	0.260598	-1.1928	-0.247748	0.39342	1.12989	0.22973	0.428732	1.34773	0.171171	0.55543	1.29191	0.0675676	0.815952	-2.56533	-0.612613	0.0348322	3.78067	0.65991	0.0230122	9.69868	0.753378	0.00945337	1.39914	0.296171	0.307615	1.46383	0.251126	0.387001	-1.53715	0.239865	0.408647	4.6816	0.418919	0.148999
dimer	6	0.50 ± 0.26	0.85 ± 0.34	0.61 ± 0.26	0.98 ± 0.51	0.69 ± 0.35	1.67 ± 0.77	0.44 ± 0.28	0.56 ± 0.32	1.19968	0.401207	0.182495	-1.1557	-0.410256	0.168354	1.35949	0.189291	0.851124	1.57115	0.456259	0.109565	1.15809	0.0113122	0.962021	-1.52079	-0.599548	0.0232215	1.97797	0.696078	0.00677706	3.00808	0.698341	0.00657222	1.67435	0.501508	0.0695328	1.61631	0.401961	0.181281	1.27239	0.432881	0.136854	2.43608	0.622172	0.0176379
leucine + amidase	4	0.14 ± 0.04	0.05 ± 0.01	0.15 ± 0.03	0.09 ± 0.03	0.10 ± 0.05	0.15 ± 0.07	0.11 ± 0.02	0.03 ± 0.01	1.13014	0.265766	0.35993	-1.3	-0.782658	0.0140327	-1.3446	0.0833333	0.774064	-1.03431	0.593468	0.0409184	1.77569	0.826577	0.00881676	-1.80822	-0.548423	0.0588667	2.9358	0.885135	0.00229545	5.30856	0.850225	0.00340249	-2.74402	0.224099	0.440134	-1.74644	0.314189	0.279116	-3.81675	0.370495	0.201861	1.43857	0.521396	0.0724809
combined valine	12	0.10 ± 0.02	0.61 ± 0.20	0.12 ± 0.03	0.64 ± 0.26	0.13 ± 0.02	1.10 ± 0.51	0.10 ± 0.02	0.35 ± 0.16	1.14381	0.161315	0.737094	-1.01097	0.0948012	0.934586	1.24258	0.0626911	0.924157	1.25621	-0.0324924	0.847655	1.05158	0.0194954	0.98392	-1.71361	-0.198777	0.389817	1.80729	0.230122	0.282166	3.09699	0.217508	0.286633	5.9283	0.600535	0.00249768	5.45032	0.550459	0.00738119	3.4975	0.66208	0.000588732	8.62252	0.593654	0.00194192
valine	7	0.09 ± 0.02	0.54 ± 0.21	0.10 ± 0.02	0.54 ± 0.29	0.12 ± 0.02	1.02 ± 0.54	0.09 ± 0.02	0.30 ± 0.12	1.19065	0.290573	0.560847	1.0086	0.129252	0.5572	1.37132	0.34953	0.337256	1.35963	0.162941	0.459294	1.00613	-0.201814	0.359377	-1.76145	-0.422741	0.16461	1.89827	0.517331	0.056397	3.34371	0.57564	0.0268226	6.1049	0.664399	0.00764826	5.15883	0.576288	0.0265925	3.43628	0.635892	0.0116329	8.45079	0.67023	0.0070061
fourth	4	0.06 ± 0.01	0.28 ± 0.12	0.07 ± 0.01	0.17 ± 0.10	0.08 ± 0.01	0.32 ± 0.16	0.07 ± 0.01	0.21 ± 0.08	1.02305	-0.0630631	0.828024	1.12135	0.460586	0.225204	1.24591	0.243243	0.402079	1.11109	-0.198198	0.494768	-1.68541	-0.722973	0.025515	-1.35219	-0.177928	0.53993	1.13907	0.308559	0.287823	1.54024	0.370495	0.201861	4.32818	0.558559	0.054342	2.51017	0.413288	0.154539	2.85449	0.5	0.0850007	3.95702	0.494369	0.0885711
fifth	3	0.02 ± 0.01	0.26 ± 0.09	0.04 ± 0.01	0.37 ± 0.19	0.04 ± 0.01	0.70 ± 0.38	0.02 ± 0.003	0.10 ± 0.04	1.71428	0.755805	0.0479795	-1.3825	-0.313858	0.348568	1.74571	0.484644	0.295546	2.41343	0.640449	0.111555	1.4628	0.495131	0.139204	-2.63768	-0.740824	0.0538573	2.7382	0.785768	0.0378729	7.22249	0.838202	0.0246026	11.6092	0.793258	0.0356579	9.9062	0.782772	0.038792	6.08478	0.805243	0.0323497	18.2095	0.892135	0.0154226
monomer	3	0.02 ± 0.01	0.28 ± 0.14	0.03 ± 0.01	0.27 ± 0.19	0.04 ± 0.01	0.66 ± 0.37	0.03 ± 0.01	0.16 ± 0.07	1.27427	0.132584	0.692122	1.05268	0.155056	0.643299	1.69271	0.502622	0.266642	1.608	0.162547	0.627348	-1.05062	-0.24794	0.917994	-1.72378	-0.399251	0.233102	2.32452	0.653933	0.10163	4.00694	0.652434	0.102695	11.5607	0.697378	0.0372699	8.63525	0.653933	0.10163	6.37093	0.659925	0.0487311	15.8756	0.793258	0.0356579
crosslinked	4	0.06 ± 0.02	0.25 ± 0.07	0.07 ± 0.01	0.27 ± 0.10	0.08 ± 0.01	0.36 ± 0.17	0.06 ± 0.01	0.14 ± 0.05	1.20519	0.405405	0.325113	1.03275	0.108108	0.70959	1.30522	0.22973	0.428732	1.26383	0.161036	0.579079	1.0736	-0.164414	0.571144	-1.78207	-0.434685	0.268586	1.44555	0.407658	0.160235	2.57606	0.510135	0.0788678	4.14436	0.630631	0.0596554	3.69185	0.510135	0.0788679	2.25183	0.609234	0.0716928	4.58991	0.568694	0.0501112
valine + amidase	2	0.0002 ± 0.0003	0.01 ± 0.002	0.0002 ± 0.0003	0.01 ± 0.004	0.0001 ± 0.001	0.02 ± 0.01	0.00004 ± 0.0004	0.01 ± 0.005	1.46823	0.0201794	1	-3.63577	-0.0134529	1	-3.03979	-0.235426	1	1.19606	-0.0381166	1	1.27087	0.00896861	1	1.05398	0.0986547	1	2.41548	0.697309	1	2.29177	0.383408	1	48.5765	0.923767	1	42.0471	0.908072	1	186.146	0.964126	1	356.675	0.975336	1
combined asparagine	7	0.54 ± 0.23	0.05 ± 0.02	0.75 ± 0.20	0.07 ± 0.05	0.53 ± 0.19	0.03 ± 0.02	0.59 ± 0.08	0.05 ± 0.02	1.38492	0.289925	0.81438	1.08174	-0.102041	0.928864	-1.01497	-0.219955	0.688619	-1.09793	-0.156463	0.689493	1.47552	0.414966	0.193324	1.14116	0.543246	0.0442581	-1.6572	-0.134435	0.639956	-1.89113	-0.547133	0.0336983	-11.4761	-0.970198	0.000136749	-10.7715	-0.965015	0.000152398	-10.8785	-0.955296	0.000186459	-18.7376	-0.968902	0.00014051
asparagine	5	0.53 ± 0.22	0.05 ± 0.02	0.73 ± 0.19	0.07 ± 0.05	0.52 ± 0.18	0.03 ± 0.02	0.57 ± 0.08	0.05 ± 0.02	1.38856	0.218059	0.401539	1.0864	-0.0248307	0.923898	-1.00607	-0.106095	0.683164	-1.093	-0.153047	0.556011	1.46905	0.190068	0.464661	1.12705	0.46456	0.0739099	-1.65448	-0.29842	0.250957	-1.86468	-0.546727	0.0354423	-11.2423	-0.960271	0.000220597	-10.6263	-0.95395	0.000242679	-10.8369	-0.948533	0.000263239	-18.488	-0.957562	0.000229819
fourth	2	0.14 ± 0.05	0.01 ± 0.004	0.12 ± 0.03	0.01 ± 0.002	0.18 ± 0.07	0.001 ± 0.001	0.30 ± 0.04	0.01 ± 0.01	-1.20328	-0.497758	1	2.1376	0.757848	1	1.27437	0.213004	1	-1.67738	-0.652466	1	1.40746	0.0560538	1	1.23354	0.704036	1	-4.95622	-0.742152	1	-6.11372	-0.939462	1	-26.4444	-0.959641	1	-15.6146	-0.943946	1	-45.8252	-0.966368	1	-167.024	-0.96861	1
fifth	3	0.39 ± 0.18	0.04 ± 0.02	0.62 ± 0.17	0.06 ± 0.05	0.35 ± 0.11	0.03 ± 0.02	0.27 ± 0.04	0.05 ± 0.01	1.59058	0.694382	0.0761872	-1.41055	-0.547566	0.203946	-1.11922	-0.318352	0.683419	1.2603	0.182022	0.586696	1.50725	0.277903	0.813093	1.14399	0.300375	0.73933	-1.56019	0.000749064	0.998215	-1.78485	-0.279401	0.808043	-9.82122	-0.95206	0.00892619	-10.3642	-0.95206	0.00892619	-6.08629	-0.92809	0.0111481	-13.6908	-0.941573	0.00984357
monomer	2	0.23 ± 0.10	0.02 ± 0.01	0.33 ± 0.09	0.03 ± 0.02	0.27 ± 0.10	0.003 ± 0.01	0.29 ± 0.04	0.02 ± 0.02	1.41804	0.156951	1	1.26849	0.141256	1	1.1734	0.105381	1	-1.08104	-0.103139	1	1.30473	0	1	-1.15291	0.419283	1	-7.25719	-0.753363	1	-6.29467	-0.934978	1	-10.728	-0.952915	1	-11.6596	-0.957399	1	-15.6892	-0.93722	1	-91.3545	-0.966368	1
crosslinked	3	0.30 ± 0.13	0.02 ± 0.02	0.40 ± 0.11	0.04 ± 0.03	0.25 ± 0.08	0.02 ± 0.02	0.28 ± 0.03	0.03 ± 0.01	1.36476	0.256929	0.885752	-1.05888	-0.135581	0.685532	-1.17182	-0.246442	0.923431	-1.10665	-0.185019	0.580552	1.78955	0.315356	0.692545	1.22072	0.490637	0.285657	1.11261	0.0082397	0.980367	-1.09717	-0.282397	0.797999	-13.8773	-0.956554	0.00855731	-10.5832	-0.943071	0.0097075	-10.7359	-0.947566	0.00930943	-10.644	-0.943071	0.0097075
phenylalanine	7	0.20 ± 0.09	0.24 ± 0.13	0.29 ± 0.09	0.23 ± 0.20	0.26 ± 0.09	0.43 ± 0.29	0.20 ± 0.04	0.11 ± 0.06	1.46283	0.159702	0.608751	1.00591	-0.0845481	0.828446	1.29526	0.0722384	0.965711	1.28765	0.0398445	0.856402	-1.01927	-0.185617	0.576669	-2.14379	-0.563978	0.0451828	1.81144	0.467444	0.0731462	3.88335	0.652737	0.0197095	1.19926	-0.113703	0.787258	-1.24328	-0.353418	0.20146	-1.79815	-0.615808	0.0167771	1.67718	0.157758	0.615811
fourth	3	0.07 ± 0.04	0.12 ± 0.08	0.06 ± 0.02	0.06 ± 0.07	0.09 ± 0.03	0.16 ± 0.12	0.13 ± 0.03	0.08 ± 0.04	-1.20014	-0.438202	0.190623	1.80734	0.619476	0.257179	1.30878	0.201498	0.54731	-1.38093	-0.430712	0.793261	-2.07956	-0.922097	0.0235528	-1.51135	-0.31985	0.339443	1.28655	0.46367	0.664453	1.94443	0.55206	0.0991914	1.76114	0.0531835	0.873796	1.01637	-0.140075	0.675692	-1.551	-0.508614	0.772528	1.73122	0.158052	0.636898
fifth	4	0.13 ± 0.05	0.11 ± 0.05	0.23 ± 0.07	0.17 ± 0.13	0.16 ± 0.05	0.27 ± 0.16	0.07 ± 0.01	0.03 ± 0.01	1.81953	0.606982	0.109609	-1.78963	-0.612613	0.208993	1.29168	-0.0259009	0.928905	2.31164	0.393018	0.52735	1.55105	0.370495	0.605582	-3.96025	-0.739865	0.0648831	2.41242	0.463964	0.329966	9.55379	0.719595	0.0790883	-1.14019	-0.237613	0.894966	-1.33755	-0.509009	0.159062	-2.52312	-0.688063	0.0385188	1.63802	0.155405	0.592419
monomer	4	0.13 ± 0.06	0.15 ± 0.09	0.17 ± 0.06	0.13 ± 0.12	0.18 ± 0.06	0.29 ± 0.20	0.15 ± 0.03	0.08 ± 0.04	1.32226	0.0191441	0.94742	1.12953	0	1	1.35521	-0.0304054	0.916583	1.1998	-0.0855856	0.76813	-1.13508	-0.435811	0.266575	-1.90146	-0.457207	0.403423	1.92189	0.350225	0.637412	3.65438	0.560811	0.186819	1.14258	-0.336712	0.861326	-1.31357	-0.519144	0.344042	-1.87973	-0.708333	0.0685333	1.62035	-0.130631	0.652717
crosslinked	3	0.07 ± 0.03	0.09 ± 0.05	0.12 ± 0.04	0.10 ± 0.08	0.08 ± 0.02	0.14 ± 0.09	0.05 ± 0.01	0.03 ± 0.02	1.73043	0.34382	0.608977	-1.30198	-0.195506	0.559289	1.18019	0.0681648	0.838681	1.53658	0.205993	0.53841	1.15187	0.150562	0.652949	-2.71705	-0.69588	0.0753596	1.62937	0.614981	0.132506	4.42708	0.763296	0.0452551	1.30299	0.185019	0.580552	-1.15295	-0.126592	0.705371	-1.6016	-0.481648	0.150294	1.79891	0.538577	0.215444
combined serine	7	0.25 ± 0.08	0.15 ± 0.07	0.25 ± 0.05	0.12 ± 0.04	0.19 ± 0.08	0.15 ± 0.06	0.25 ± 0.03	0.09 ± 0.04	1.02723	0.184321	0.581435	1.00136	0.160998	0.697002	-1.31697	-0.10852	0.933179	-1.31876	-0.210236	0.630829	-1.32091	0.133787	0.784985	-1.74198	-0.0566893	0.863227	-1.00419	0.173307	0.5606	1.73472	0.223842	0.365592	-1.60488	-0.047619	0.897846	-2.17764	-0.150632	0.583711	-2.79948	-0.333333	0.187868	-1.22372	-0.124069	0.677321
serine	4	0.06 ± 0.01	0.14 ± 0.07	0.06 ± 0.01	0.10 ± 0.04	0.07 ± 0.03	0.14 ± 0.07	0.08 ± 0.01	0.08 ± 0.03	1.06975	0.213964	0.666018	1.30745	0.289414	0.828834	1.22848	0.0416667	0.88587	-1.06428	-0.171171	0.722059	-1.40263	-0.338964	0.526388	-1.83093	-0.175676	0.644176	-1.012	0.0664414	0.967869	1.80922	0.278153	0.366141	2.40397	0.311937	0.408167	1.60215	0.122748	0.728449	1.00423	-0.206081	0.621096	1.93367	0.227477	0.625837
histidine	4	0.04 ± 0.02	0.21 ± 0.16	0.05 ± 0.02	0.17 ± 0.24	0.04 ± 0.01	0.30 ± 0.26	0.03 ± 0.01	0.06 ± 0.03	1.45989	0.126126	0.719273	-1.12295	0.0664414	0.887213	1.11659	0.222973	0.718956	1.25387	0.0146396	0.95978	-1.22742	-0.634009	0.376501	-3.59784	-0.801802	0.0373398	1.41585	0.5	0.157858	5.09399	0.78491	0.0297033	5.89987	0.725225	0.0405653	3.29252	0.60473	0.121022	1.84145	0.456081	0.188763	7.4811	0.826577	0.0143272
tyrosine	3	0.03 ± 0.01	0.09 ± 0.03	0.04 ± 0.01	0.09 ± 0.04	0.04 ± 0.01	0.15 ± 0.07	0.03 ± 0.003	0.05 ± 0.02	1.26649	0.385768	0.648089	-1.12709	-0.379775	0.834256	1.09046	-0.00674157	0.983936	1.22905	0.270412	0.681383	1.05669	0.093633	0.77975	-1.84592	-0.591011	0.168012	1.74023	0.722846	0.100299	3.21233	0.71985	0.0586158	2.48331	0.45618	0.321401	2.07194	0.331835	0.464614	1.51627	0.282397	0.5187	3.96304	0.718352	0.0691558
methionine	4	0.04 ± 0.02	0.08 ± 0.06	0.05 ± 0.02	0.06 ± 0.08	0.03 ± 0.02	0.16 ± 0.17	0.04 ± 0.005	0.03 ± 0.01	1.35352	0.380631	0.616839	-1.02333	0.222973	0.821664	-1.10524	-0.112613	0.837687	-1.08004	-0.375	0.638403	-1.17762	-0.338964	0.526388	-2.20634	-0.628378	0.0790851	2.1299	0.381757	0.272263	4.69927	0.579955	0.0743238	2.05464	0.43018	0.299814	1.28903	0.242117	0.525539	-1.04935	-0.0394144	0.966334	4.8367	0.766892	0.021444
cysteine	3	0.05 ± 0.03	0.05 ± 0.03	0.04 ± 0.02	0.04 ± 0.03	0.03 ± 0.01	0.11 ± 0.07	0.07 ± 0.02	0.06 ± 0.03	-1.2288	-0.588015	0.513886	1.36097	0.564045	0.598452	-1.85624	-0.709363	0.221814	-2.52628	-0.835206	0.0546688	-1.08046	-0.376779	0.483722	1.27735	0.276404	0.48346	2.27402	0.778277	0.0871157	1.78026	0.339326	0.336758	-1.08061	-0.0981273	0.909374	1.05245	-0.173034	0.655749	-1.15134	0.107116	0.885222	3.90625	0.665918	0.0867648
arginine	4	0.16 ± 0.07	0.09 ± 0.06	0.16 ± 0.05	0.09 ± 0.10	0.11 ± 0.05	0.12 ± 0.10	0.15 ± 0.03	0.03 ± 0.01	1.02142	0.256757	0.611723	-1.05397	-0.155405	0.855716	-1.45446	-0.458333	0.495607	-1.37999	-0.291667	0.682567	1.01347	-0.351351	0.735006	-3.08843	-0.403153	0.247356	1.40337	0.0630631	0.897026	4.33421	0.36036	0.278817	-1.78556	-0.18018	0.772506	-1.79957	-0.548423	0.153054	-5.23221	-0.826577	0.019103	1.14314	0.148649	0.659327
amino acid properties
combined aliphatic/hydrophobic (VILM)	29	1.18 ± 0.33	2.10 ± 0.76	1.42 ± 0.27	2.41 ± 1.32	1.41 ± 0.44	5.08 ± 2.66	1.02 ± 0.25	1.19 ± 0.44	1.20378	0.35923	0.00241757	-1.15464	-0.180808	0.206562	1.1926	0.186898	0.184354	1.37703	0.227882	0.0800851	1.14508	0.0723397	0.514524	-1.77237	-0.522179	5.07637e-06	2.41908	0.620607	4.49161e-08	4.28751	0.650728	9.07431e-09	1.77751	0.531232	3.39251e-06	1.69083	0.46095	6.55327e-05	1.15799	0.444326	0.0001248	3.6055	0.67229	2.76341e-09
aliphatic (VILM)	21	1.04 ± 0.31	2.02 ± 0.77	1.26 ± 0.27	2.28 ± 1.29	1.29 ± 0.42	4.88 ± 2.58	0.91 ± 0.25	1.14 ± 0.43	1.21147	0.35876	0.0164625	-1.13899	-0.0817442	0.526911	1.24911	0.199509	0.367566	1.42272	0.150664	0.365307	1.12795	-0.119884	0.353436	-1.77574	-0.568641	3.22542e-05	2.41528	0.590275	1.47056e-05	4.28891	0.668786	6.77752e-07	1.95104	0.52091	0.000165891	1.81655	0.414966	0.00395463	1.25143	0.38664	0.00829479	3.77255	0.649604	1.48556e-06
fourth	9	0.48 ± 0.26	0.92 ± 0.39	0.48 ± 0.27	0.64 ± 0.36	0.59 ± 0.36	1.08 ± 0.48	0.49 ± 0.28	0.76 ± 0.33	1.01033	-0.0716274	0.712859	1.02125	0.50038	0.0101425	1.23858	0.0918755	0.849185	1.21281	-0.377879	0.0521942	-1.42821	-0.806631	0.000136257	-1.21009	-0.280182	0.14999	1.18273	0.278157	0.152957	1.43121	0.388003	0.0462017	1.92455	0.561124	0.0157546	1.33374	0.402683	0.0770979	1.55732	0.430018	0.108583	1.83776	0.555049	0.00869386
fifth	12	0.52 ± 0.19	1.08 ± 0.43	0.72 ± 0.19	1.61 ± 1.00	0.66 ± 0.21	3.75 ± 2.17	0.39 ± 0.05	0.36 ± 0.17	1.38521	0.66896	0.000305846	-1.32227	-0.517966	0.00439026	1.27028	0.272554	0.428306	1.67966	0.543578	0.0052377	1.48519	0.40367	0.0226673	-3.02045	-0.762997	2.57821e-05	3.46986	0.801606	8.57006e-06	10.4805	0.853211	1.81776e-06	2.07479	0.469037	0.0111023	2.22454	0.40711	0.0643297	-1.10097	0.33792	0.0914429	5.66742	0.69419	0.000162148
monomer	9	0.41 ± 0.14	0.85 ± 0.41	0.51 ± 0.12	0.98 ± 0.68	0.48 ± 0.15	2.75 ± 1.62	0.35 ± 0.05	0.39 ± 0.18	1.24048	0.250316	0.264537	-1.16964	-0.00885852	0.963697	1.1645	0.2898	0.545969	1.36204	0.0984561	0.81727	1.15483	-0.118704	0.722573	-2.18026	-0.530246	0.00858959	3.25066	0.688686	0.00160996	7.08728	0.733738	0.000653198	2.04672	0.487725	0.0244273	1.9054	0.404201	0.0756452	1.098	0.378891	0.103134	5.71338	0.640091	0.00201256
dimer	12	0.60 ± 0.27	1.15 ± 0.41	0.72 ± 0.26	1.29 ± 0.63	0.79 ± 0.36	2.11 ± 0.98	0.53 ± 0.28	0.72 ± 0.33	1.19569	0.425841	0.047238	-1.13065	-0.13341	0.860475	1.31883	0.123089	0.933518	1.49114	0.183869	0.276982	1.12291	-0.115826	0.986915	-1.58459	-0.574159	0.00274798	1.8367	0.49159	0.00730927	2.91041	0.592125	0.000927229	1.91595	0.524465	0.00771735	1.79932	0.405963	0.0655339	1.36708	0.376529	0.103995	2.66828	0.629969	0.000782204
aliphatic + amidase	6	0.14 ± 0.04	0.06 ± 0.01	0.15 ± 0.03	0.10 ± 0.03	0.10 ± 0.05	0.16 ± 0.08	0.11 ± 0.02	0.04 ± 0.02	1.13102	0.184766	0.436709	-1.29852	-0.528658	0.0781728	-1.34193	-0.0233786	0.921606	-1.03342	0.384615	0.316332	1.70755	0.556561	0.0574174	-1.60333	-0.334087	0.159629	2.86275	0.8273	0.000745216	4.58993	0.698341	0.00328611	-2.37795	0.460784	0.0786345	-1.57507	0.515837	0.0448531	-2.93613	0.572398	0.0239632	1.61551	0.677225	0.00436181
aromatic (FYW)	10	0.23 ± 0.10	0.32 ± 0.17	0.33 ± 0.10	0.33 ± 0.24	0.29 ± 0.10	0.58 ± 0.36	0.23 ± 0.04	0.16 ± 0.08	1.43176	0.230137	0.213141	-1.0131	-0.175342	0.685696	1.26363	0.0488584	0.791541	1.28018	0.110502	0.549983	1.00162	-0.102283	0.580043	-2.06462	-0.577626	0.00177931	1.79026	0.549772	0.0029384	3.69621	0.679452	0.000237251	1.39326	0.0589041	0.749988	-1.02597	-0.147945	0.423513	-1.4627	-0.347945	0.0597973	1.97392	0.330137	0.0741077
fourth	4	0.09 ± 0.05	0.16 ± 0.10	0.07 ± 0.03	0.08 ± 0.08	0.10 ± 0.04	0.21 ± 0.15	0.15 ± 0.03	0.11 ± 0.06	-1.18358	-0.408784	0.212111	1.70525	0.54955	0.0583491	1.19585	0.0101351	0.972149	-1.42598	-0.505631	0.0815476	-1.98054	-0.921171	0.00301523	-1.41853	-0.255631	0.378542	1.28651	0.486486	0.125029	1.82495	0.523649	0.0712557	1.8594	0.148649	0.81148	1.11119	-0.0596847	0.837104	-1.30093	-0.293919	0.311309	2.00038	0.302928	0.29671
fifth	6	0.15 ± 0.06	0.16 ± 0.06	0.26 ± 0.08	0.24 ± 0.16	0.19 ± 0.06	0.37 ± 0.21	0.08 ± 0.01	0.04 ± 0.02	1.78698	0.653846	0.0118347	-1.78288	-0.657617	0.0112734	1.30864	0.0739065	0.755721	2.33316	0.521116	0.0565274	1.51811	0.447964	0.0593386	-3.706	-0.782805	0.00196723	2.32229	0.582202	0.0285122	8.60643	0.771493	0.00232803	1.0978	-0.00226244	0.992401	-1.07225	-0.204374	0.519498	-1.89348	-0.377828	0.14898	1.94813	0.342383	0.149517
monomer	6	0.16 ± 0.07	0.22 ± 0.11	0.21 ± 0.06	0.20 ± 0.14	0.21 ± 0.07	0.41 ± 0.25	0.17 ± 0.03	0.12 ± 0.06	1.29865	0.086727	0.715058	1.10127	-0.0603318	0.799524	1.30671	0.0452489	0.848939	1.18655	-0.0392157	0.868884	-1.11068	-0.369532	0.479285	-1.8454	-0.463801	0.0508976	1.84547	0.468326	0.0486794	3.40563	0.597285	0.0119291	1.39969	-0.0618401	0.794623	-1.0305	-0.246606	0.398981	-1.45195	-0.371795	0.156762	1.97678	0.155354	0.513141
dimer	4	0.07 ± 0.03	0.10 ± 0.05	0.13 ± 0.04	0.13 ± 0.09	0.09 ± 0.03	0.17 ± 0.10	0.06 ± 0.01	0.04 ± 0.02	1.71245	0.438063	0.262586	-1.34283	-0.342342	0.953136	1.17225	0.0529279	0.855328	1.57412	0.331081	0.25408	1.21909	0.29955	0.60426	-2.7743	-0.731982	0.0155806	1.6734	0.656532	0.03163	4.6425	0.783784	0.00693505	1.3785	0.237613	0.550748	-1.019	0.00337838	0.990715	-1.49874	-0.302928	0.29671	1.96783	0.582207	0.0598704
combined hydrophilic (STNQEDHKR)	28	1.50 ± 0.55	0.92 ± 0.40	1.81 ± 0.44	0.96 ± 0.53	1.26 ± 0.50	1.19 ± 0.65	1.47 ± 0.20	0.44 ± 0.19	1.20374	0.236224	0.0362645	-1.02353	-0.0481293	0.66965	-1.19547	-0.240306	0.0663219	-1.16799	-0.186735	0.195744	1.0381	-0.103231	0.720314	-2.08972	-0.158333	0.160467	1.29333	0.159524	0.157345	2.7027	0.243197	0.0311026	-1.62883	-0.184864	0.101281	-1.88872	-0.286735	0.011032	-3.32555	-0.510544	1.20459e-05	-1.05348	0.00306122	0.978352
hydrophilic	25	1.43 ± 0.55	0.87 ± 0.41	1.75 ± 0.45	0.88 ± 0.54	1.21 ± 0.47	1.14 ± 0.64	1.43 ± 0.19	0.40 ± 0.18	1.21903	0.258818	0.0739695	-1.00392	0.0330024	0.781465	-1.18421	-0.205863	0.417762	-1.17958	-0.234043	0.245738	1.01205	-0.218345	0.166131	-2.16697	-0.183546	0.30717	1.32173	0.146099	0.365696	2.86414	0.245012	0.0657417	-1.65409	-0.113002	0.570295	-1.99238	-0.275839	0.102072	-3.57036	-0.503924	0.000113832	-1.05679	0.0494563	0.677616
fourth	9	0.21 ± 0.05	0.26 ± 0.14	0.19 ± 0.03	0.16 ± 0.11	0.27 ± 0.10	0.29 ± 0.16	0.42 ± 0.03	0.14 ± 0.09	-1.13123	-0.153632	0.429904	1.98607	0.718046	0.000449754	1.28535	0.184004	0.459269	-1.54516	-0.452797	0.0266592	-1.62009	-0.56568	0.00487422	-1.86749	-0.135409	0.486601	1.08828	0.0751708	0.69933	2.03235	0.179448	0.356529	1.23341	0.267021	0.170081	-1.16113	0.133384	0.493141	-3.00708	-0.204758	0.585562	1.04431	0.20324	0.395167
fifth	16	1.22 ± 0.50	0.60 ± 0.27	1.56 ± 0.43	0.71 ± 0.43	0.94 ± 0.37	0.86 ± 0.48	1.00 ± 0.16	0.26 ± 0.11	1.27692	0.397859	0.0137119	-1.214	-0.262153	0.0748255	-1.30137	-0.426794	0.0149076	-1.07197	-0.149306	0.310274	1.18556	-0.0407986	0.781582	-2.3446	-0.27228	0.128525	1.42458	0.175058	0.312243	3.34007	0.27691	0.0798143	-2.02238	-0.201968	0.226532	-2.17823	-0.377894	0.0409053	-3.90583	-0.541088	0.000943547	-1.09087	0.0381944	0.795202
monomer	12	0.70 ± 0.25	0.36 ± 0.21	0.83 ± 0.21	0.34 ± 0.28	0.63 ± 0.27	0.56 ± 0.37	0.75 ± 0.09	0.15 ± 0.10	1.18221	0.171636	0.413602	1.07416	0.235474	0.655398	-1.10766	-0.0535168	0.751685	-1.18981	-0.187691	0.356157	-1.05176	-0.337156	0.184855	-2.30194	-0.0997706	0.555262	1.5885	0.0997706	0.555262	3.65662	0.0913609	0.589079	-1.9767	0.00458716	0.978363	-2.45781	-0.152905	0.365968	-4.88768	-0.449924	0.0156201	-1.12343	0.0424312	0.801911
dimer	13	0.73 ± 0.29	0.51 ± 0.21	0.92 ± 0.24	0.53 ± 0.26	0.57 ± 0.20	0.57 ± 0.27	0.67 ± 0.10	0.24 ± 0.09	1.2547	0.325199	0.0912266	-1.08576	-0.156145	0.44954	-1.26943	-0.335455	0.156831	-1.16917	-0.264014	0.418478	1.05618	-0.0963749	0.738107	-2.09596	-0.250928	0.163961	1.13077	0.180902	0.354863	2.37005	0.373652	0.0288412	-1.44304	-0.215561	0.246883	-1.71428	-0.374359	0.0855361	-2.78567	-0.526083	0.00488684	-1.0053	0.0532272	0.991375
hydrophilic aa trimer	2	0.02 ± 0.01	0.01 ± 0.003	0.03 ± 0.01	0.02 ± 0.004	0.02 ± 0.01	0.01 ± 0.005	0.01 ± 0.003	0.01 ± 0.003	1.16336	0.43722	1	-1.76883	-0.704036	1	-1.34886	-0.394619	1	1.31135	0.352018	1	1.58423	0.813901	1	-2.06138	-0.0784753	1	-1.02845	0.186099	1	2.00436	0.26009	1	-2.09706	-0.836323	1	-1.53995	-0.674888	1	-2.4439	-0.809417	1	-1.59892	-0.681614	1
basic - negative charge (RHK)	15	0.84 ± 0.32	0.65 ± 0.33	0.95 ± 0.25	0.66 ± 0.52	0.61 ± 0.26	0.92 ± 0.58	0.77 ± 0.12	0.25 ± 0.14	1.12553	0.30408	0.0451604	-1.09471	-0.0691301	0.648821	-1.38102	-0.306543	0.0434472	-1.26154	-0.226482	0.135707	1.01226	-0.264357	0.0815997	-2.56437	-0.396151	0.00906262	1.41724	0.283141	0.0621508	3.63433	0.474057	0.00179081	-1.28743	0.0155504	0.918407	-1.43148	-0.185527	0.22164	-3.01582	-0.459276	0.002482	1.52027	0.293918	0.0528412
fourth	3	0.02 ± 0.01	0.10 ± 0.07	0.02 ± 0.01	0.05 ± 0.07	0.02 ± 0.02	0.12 ± 0.10	0.04 ± 0.02	0.05 ± 0.06	1.00154	-0.156554	0.640095	2.42475	0.824719	0.0137737	1.1916	0.071161	0.831694	-2.03487	-0.641948	0.0552068	-1.98453	-0.913109	0.00638943	-2.11895	-0.646442	0.0535241	1.21353	0.403745	0.227884	2.57141	0.689888	0.0393581	6.06334	0.704869	0.0352768	3.0506	0.550562	0.100112	1.18012	0.117603	0.725413	6.17494	0.860674	0.0101553
fifth	12	0.82 ± 0.33	0.55 ± 0.26	0.92 ± 0.26	0.60 ± 0.46	0.58 ± 0.26	0.80 ± 0.49	0.72 ± 0.13	0.20 ± 0.09	1.13101	0.417431	0.0135846	-1.13682	-0.296254	0.0798424	-1.3984	-0.3987	0.0184075	-1.23009	-0.117355	0.48777	1.10833	-0.0951835	0.57359	-2.71	-0.326835	0.0533086	1.4565	0.248471	0.14181	3.94713	0.412462	0.014741	-1.49418	-0.16055	0.342491	-1.52477	-0.370795	0.0283559	-3.56189	-0.600153	0.000387571	1.36313	0.14526	0.390423
monomer	7	0.44 ± 0.16	0.24 ± 0.17	0.47 ± 0.12	0.23 ± 0.27	0.32 ± 0.14	0.46 ± 0.34	0.42 ± 0.06	0.09 ± 0.07	1.06752	0.201814	0.359377	-1.05367	0.0975057	0.65789	-1.37838	-0.216715	0.325004	-1.30817	-0.217363	0.32356	-1.02989	-0.350826	0.111093	-2.77255	-0.26401	0.23052	1.88608	0.256236	0.244541	5.22924	0.298348	0.175428	-1.82731	0.0508584	0.817333	-2.009	-0.129252	0.5572	-4.80826	-0.454487	0.03901	1.42271	0.268546	0.22261
dimer	8	0.40 ± 0.16	0.40 ± 0.17	0.47 ± 0.13	0.42 ± 0.26	0.29 ± 0.11	0.46 ± 0.25	0.35 ± 0.06	0.16 ± 0.07	1.19102	0.384091	0.0625045	-1.14479	-0.213068	0.301462	-1.3845	-0.375568	0.068551	-1.20939	-0.227273	0.270379	1.04315	-0.180114	0.382399	-2.45713	-0.499432	0.0154328	1.14289	0.297727	0.148776	2.80824	0.613068	0.00294755	1.01076	-0.0159091	0.938502	-1.1296	-0.228977	0.266803	-2.12352	-0.448864	0.0294937	1.59936	0.306818	0.136763
acidic - positive charge (DE)	1	0.004 ± 0.002	0.01 ± 0.01	0.003 ± 0.002	0.01 ± 0.01	0.004 ± 0.002	0.02 ± 0.01	0.01 ± 0.003	0.01 ± 0.01	-1.08681	0	1	2.12274	0	1	1.03994	0	1	-2.0412	0	1	-1.87687	0	1	-1.31892	0	1	1.28269	0	1	1.69177	0	1	3.96404	0	1	2.29539	0	1	1.41587	0	1	4.88935	0	1
polar uncharged (STNQ)	9	0.59 ± 0.23	0.20 ± 0.07	0.80 ± 0.20	0.19 ± 0.05	0.60 ± 0.21	0.19 ± 0.05	0.65 ± 0.08	0.13 ± 0.05	1.35765	0.218426	0.261751	1.10772	0.116173	0.550579	1.01673	-0.0407492	0.834161	-1.08948	-0.162744	0.403059	-1.04574	-0.0458112	0.813917	-1.4826	0.181473	0.351129	-1.04864	-0.137434	0.480108	1.41383	-0.181473	0.351129	-3.00192	-0.398127	0.0407995	-4.26197	-0.479625	0.0137282	-4.93004	-0.624399	0.00133597	-3.20061	-0.434574	0.0255606
fourth	5	0.19 ± 0.06	0.14 ± 0.06	0.16 ± 0.03	0.10 ± 0.04	0.25 ± 0.10	0.14 ± 0.06	0.37 ± 0.05	0.08 ± 0.03	-1.13485	-0.134086	0.605973	1.97123	0.6307	0.0305061	1.32202	0.296614	0.253837	-1.49108	-0.257788	0.642674	-1.45807	-0.273138	0.586732	-1.83322	0.186456	0.946378	-1.03974	-0.22167	0.787573	1.76315	-0.199097	0.887436	-1.31406	-0.0735892	0.777101	-1.68832	-0.176524	0.497081	-4.74862	-0.490745	0.0590387	-1.80625	-0.305643	0.239669
fifth	4	0.40 ± 0.18	0.05 ± 0.02	0.63 ± 0.17	0.08 ± 0.05	0.35 ± 0.11	0.04 ± 0.02	0.28 ± 0.04	0.05 ± 0.02	1.57819	0.653153	0.0489035	-1.40715	-0.528153	0.0688564	-1.14012	-0.460586	0.225204	1.23421	-0.0405405	0.888935	1.5622	0.238739	0.410851	1.03885	0.171171	0.55543	-1.25092	-0.0292793	0.919662	-1.29952	-0.155405	0.592419	-7.72052	-0.793919	0.0124814	-7.79958	-0.846847	0.00706415	-5.28144	-0.777027	0.0148715	-8.47078	-0.585586	0.0873489
monomer	4	0.26 ± 0.10	0.09 ± 0.03	0.36 ± 0.09	0.08 ± 0.02	0.31 ± 0.12	0.08 ± 0.02	0.33 ± 0.05	0.05 ± 0.04	1.38726	0.211712	0.465821	1.27501	0.333333	0.501728	1.20884	0.233108	0.421974	-1.05474	0.0281532	0.922742	-1.15946	-0.152027	0.60049	-1.77253	0.212838	0.926903	-1.17615	-0.291667	0.630062	1.50706	-0.378378	0.384861	-2.77135	-0.230856	0.426472	-4.45764	-0.328829	0.257325	-6.26324	-0.603604	0.0375926	-3.94024	-0.528153	0.137713
dimer	5	0.33 ± 0.13	0.10 ± 0.05	0.44 ± 0.11	0.11 ± 0.03	0.29 ± 0.09	0.11 ± 0.03	0.32 ± 0.04	0.08 ± 0.02	1.33407	0.219865	0.795303	-1.02235	-0.0600451	0.817319	-1.15321	-0.259594	0.635917	-1.128	-0.312867	0.457485	1.03165	0.0401806	0.877156	-1.36131	0.153047	0.556011	1.05035	-0.0112867	0.965367	1.42986	-0.020316	0.937704	-3.23351	-0.525056	0.0867871	-4.18141	-0.591874	0.0455786	-4.30559	-0.629797	0.0307994	-2.6695	-0.351693	0.176065
